# Supplementary material for: A methylomics-associated nomogram predicts the overall survival risk of stage III to IV ovarian cancer
Source: Medicine (Baltimore). 2023 Feb 3;102(5):e32766. doi: 10.1097/MD.0000000000032766 (PMC9901957; doi:10.1097/MD.0000000000032766)
Supplement: Supplementary file 1 [file medi-102-e32766-s001.xlsx]

## Sheet: Sheet1
Table S1. Hazard ratios and 95% CIs as well as P values of 939 methylation sites based on univariate Cox regression analysis.
Characteristics	Hazard.Ratio	CI95	p value
cg14045283	4.17149	0.04078-426.75739	0.54526
cg05964373	5.18181	0.36005-74.57659	0.2266
cg07955828	0	0-0	4e-05
cg11973688	1.64e+30	24092549943808.2-1.11494999576386e+47	0.00043
cg20051033	3e-05	0-0.13416	0.01554
cg03461495	0	0-0	0.00099
cg03205208	81810.5	148.84215-44966845.86893	0.00044
cg18379495	0.00086	0-34.38607	0.19165
cg11722639	0	0-0	0.00193
cg14101501	29.8901	0-1096077384.65642	0.70222
cg14704941	17.2062	0.92037-321.66709	0.05686
cg04548841	2.8734e+07	1410.86495-585202474571.051	0.00069
cg22044848	46131268230	229283.99677-9281475979572624	8e-05
cg24686358	8.21901	1.36882-49.35044	0.02126
cg10458876	15.4397	1.25642-189.73285	0.03249
cg11399891	868.297	4.58841-164314.0539	0.01142
cg25729068	4.81428e+06	0-14835434338211940352	0.2943
cg01139059	3884.81	2.15694-6996838.39192	0.0307
cg11220635	3e-05	0-1.11552	0.05245
cg23948756	0	0-0	0.00407
cg23560113	89.3248	0.43005-18553.60092	0.09894
cg17614750	20.0209	1.37062-292.4499	0.0285
cg06777274	1.73573e+16	24082016.66126-1.25104750122431e+25	0.00033
cg25705900	0	0-0.73847	0.04715
cg23445511	2.56858e+06	0.0361-182776340840159	0.10962
cg23134169	0	0-1.77834	0.05558
cg01255349	5.48772e+06	728.27106-41351489720.3472	0.00066
cg12830829	2344240000000	0-1.90120616467454e+30	0.17581
cg26491213	1.51269	0.1486-15.39912	0.72664
cg09065199	0	0-0.08001	0.0317
cg05361811	2.26732e+06	15.64648-328555086729.078	0.0158
cg02689825	2e-05	0-0.0196	0.00208
cg13482485	335.489	1.19104-94500.04136	0.04331
cg06034822	0.01585	0.00011-2.35779	0.1044
cg26363196	100.885	2.94944-3450.72575	0.01046
cg15507817	0	0-3e-05	0.01237
cg02085507	0.82119	0.39579-1.70379	0.59678
cg26138224	49424.7	27.5631-88625675.56258	0.00469
cg24473633	0	0-0.25378	0.04183
cg17044311	39.4389	5.99693-259.37039	0.00013
cg13319664	1193937244	81.50949-17488591531532890	0.01304
cg01797043	0.45884	0.17828-1.18096	0.10628
cg13490635	55664.2	9.73474-318293038.15392	0.0133
cg10021735	0	0-0.06914	0.01498
cg17505463	2.69379	0.5852-12.40003	0.20333
cg03863549	27807.5	0.87035-888442685.71129	0.05315
cg02491878	4.25716	1.71605-10.56114	0.00178
cg01419679	0	0-0	0.00229
cg15890484	0.00616	0.00032-0.11978	0.00078
cg11964474	0.98099	0.50019-1.92396	0.95547
cg17775713	3.93875	1.59875-9.70372	0.00288
cg17465219	0.00786	0-9670.59252	0.49818
cg04233664	0	0-0.03223	0.03254
cg08408988	1467317484	373.65817-5762005874640152	0.00644
cg00973677	0.86207	0.23638-3.14398	0.82212
cg15341340	606076000000	81425501.12151-4511223116258305	0
cg18693704	0.06262	0.00501-0.78302	0.03158
cg08353146	948.522	4.2985-209304.12599	0.01279
cg14966252	675903	426.51543-1071109524.95534	0.00036
cg14333454	1.25107	0.57603-2.71715	0.57136
cg07478208	1.65391	0.41479-6.59464	0.47585
cg19469297	83729	236.16928-29684402.84924	0.00015
cg25799433	0.08764	0.0034-2.26056	0.14207
cg26754448	0.04531	0.00087-2.35966	0.12496
cg03392046	14.2965	1.68581-121.24206	0.01474
cg13576739	91679388810	702.26297-11968608248713832448	0.00811
cg17558126	3.77478	1.73211-8.22636	0.00083
cg23070585	1.22e+22	0-5.78293748637232e+52	0.15822
cg15777570	1.31771	0.58072-2.98997	0.50929
cg03872267	9.99664e+07	0.45705-21864605729144032	0.0601
cg24986572	3065067488	750.36489-12520093675767666	0.00492
cg07596494	9.69e+36	10291800891586832384-9.11698211926503e+54	6e-05
cg23686014	1237.97	59.43296-25786.54107	0
cg08048656	37759000000000	24.2968-5.86803962271528e+25	0.02906
cg25677688	2.74879	0.98262-7.68949	0.05403
cg00929855	1.33949	0.98994-1.81249	0.05817
cg22166290	0.83346	0.0404-17.19346	0.9061
cg13975625	3.42107	1.28547-9.10456	0.01379
cg10957584	0	0-0	0.00054
cg06612452	1.984	1e-05-313888.59696	0.91069
cg03961189	0	0-0.06886	0.03218
cg20696985	0	0-344.06204	0.13852
cg08624249	50.0376	3.1705-789.70753	0.00544
cg02818322	1.68194	0.94688-2.98761	0.0761
cg12780322	6935.23	0.56002-85884802.59381	0.06586
cg01500567	1.51971e+16	0.09802-2.35606916378352e+33	0.06504
cg08703595	0	0-0.00521	0.00257
cg18441959	0.97163	0.52504-1.79809	0.92698
cg02937479	87.0717	0.20089-37739.62474	0.14934
cg20859470	37951.8	2.2447-641661771.47898	0.03378
cg18235146	8.88273e+17	60041.16409-1.31414692366279e+31	0.00756
cg04518155	6.49821	0.36017-117.24101	0.20478
cg22620680	8.78305	0.24911-309.66997	0.23195
cg06554928	7580.42	24.86465-2311022.42884	0.00221
cg24319545	0.00329	0-54.80925	0.24902
cg26139360	8.68283	0.37423-201.4582	0.17789
cg19098268	0.58153	0.33872-0.99841	0.04933
cg12304441	0	0-0.01013	0.0147
cg09983885	0.0041	4e-05-0.45274	0.02202
cg23879147	1e-05	0-0.82313	0.04607
cg17610929	0.00568	0-8.23666	0.16386
cg11471666	62103	0.00709-543897544227.208	0.176
cg09072120	9e-05	0-3153.15217	0.29305
cg03803589	2.40857	0.00071-8170.71649	0.83216
cg08966023	0.00059	0-40.61561	0.19065
cg05801573	0.46494	0.23671-0.91322	0.02618
cg17830754	0.00013	0-0.4215	0.03008
cg26289880	4.73596e+06	19.57334-1145910151865.8	0.01509
cg06186808	0.74744	0.0167-33.45966	0.8807
cg04576855	0	0-0	0.00243
cg18555555	7.55668	0.25323-225.50025	0.2431
cg19216731	1.81675	0.99104-3.33043	0.0535
cg14002682	75100.2	0-24277046531330276	0.40638
cg07215749	1.9152	0.0686-53.46892	0.70205
cg19070338	0	0-224.18689	0.11711
cg06279414	0	0-0.02373	0.01981
cg20747455	1.14593	0.31564-4.16021	0.83596
cg06061892	0	0-0	0.00432
cg18034859	0.00094	0-0.35044	0.02104
cg15959756	364545	580.56294-228903348.6077	0.0001
cg09400966	312030000000000	0-1.17060395059227e+37	0.20824
cg08328671	0.15956	1e-05-2372.65719	0.70808
cg00933411	1.06163	0.55389-2.03483	0.85702
cg03556497	9.73371	0.79463-119.232	0.07505
cg04907257	2.14984	1.30574-3.53962	0.00262
cg25923856	17557900000000	133068.96139-2.31670270633834e+21	0.00139
cg09725013	6275850000000000	39.58749-9.94918303537805e+29	0.02922
cg15002214	4802.06	0-17019220293291048	0.56532
cg16551326	2774.77	8.34244-922915.40623	0.00745
cg10583632	264744000000	0.2059-3.40409035128558e+23	0.06448
cg17296166	0	0-0.0235	0.00482
cg01546430	0.54081	0.24546-1.19152	0.12721
cg08674093	28365	0.73523-1094319322.7457	0.05706
cg09455096	33861298297	40431.07765-28359064090736768	0.00049
cg04228573	0.00877	1e-05-9.94885	0.18692
cg03055492	9298080000000	0-8.09541892912924e+33	0.22481
cg12435359	4128760000000000	2e-05-1.10511548014524e+36	0.13406
cg10294836	33.5819	5.42195-207.99647	0.00016
cg18519564	483.575	0.7806-299568.60914	0.0595
cg25467603	7.47e+20	1.27189-4.39138397526654e+41	0.04886
cg14817848	25.7577	1.14838-577.73277	0.04064
cg15740366	0.00058	0-0.73813	0.04104
cg15264303	0.03074	5e-05-18.07078	0.28448
cg18313702	0	0-44871.21057	0.2409
cg26036443	3.16558	1.6501-6.07294	0.00053
cg26627486	209300	36.85813-1188514377.55285	0.00547
cg19398783	0.00202	2e-05-0.18113	0.00684
cg15562197	0	0-344.15511	0.17228
cg22178085	107788000000	1e-04-1.18847463053127e+26	0.15058
cg06655504	83.5757	0.00052-13330537.18603	0.46902
cg09309269	0.57207	0.1395-2.34593	0.43794
cg20366831	2.82302	1.01186-7.87603	0.04742
cg10896774	1.71534	0.56579-5.20048	0.34031
cg10840135	0.70317	0.19057-2.59448	0.59702
cg03600687	0.00274	0-166924.47723	0.51889
cg09086761	4.71e+21	14.25467-1.55918208697424e+42	0.03843
cg15201909	1.87456	0.93389-3.76271	0.07713
cg04747322	0.79647	0.44479-1.42619	0.44391
cg10073091	55.9474	2.71095-1154.61622	0.00917
cg06611310	7.45476e+06	0.01087-5110403840054617	0.12741
cg04397441	0.35143	0.05868-2.10449	0.25214
cg11034784	0	0-0	0.00606
cg05018361	0.00016	0-1.82378	0.06662
cg01246405	0.13913	0.01336-1.44844	0.09894
cg17989572	0	0-177.1577	0.08644
cg12785689	0.00207	8e-05-0.05065	0.00015
cg26555310	2.64956	1.14769-6.1168	0.02245
cg18109231	4.79488e+07	141.49727-16248294728490.1	0.00648
cg00171161	6e-05	0-0.24367	0.02182
cg12137206	0.00013	0-1076.00315	0.27068
cg00983520	0.72464	0.45191-1.16197	0.18127
cg18854666	0.73178	0.46838-1.1433	0.17015
cg07850221	0.02407	0.00242-0.2398	0.00149
cg23205183	5.09588	0.84468-30.74301	0.07575
cg00522034	1.33e+24	0-7.8537514831953e+63	0.23455
cg12203852	5.28e+29	3424662073497.3-8.14196245754166e+46	0.0007
cg19421752	0.79385	0.41749-1.50952	0.48139
cg26222229	61.3446	0.3329-11304.06138	0.12194
cg06119575	15.009	1.85631-121.35406	0.01108
cg07456201	0.78489	0.45683-1.34852	0.38041
cg08614481	2.90132	0.94347-8.92203	0.06311
cg24139421	0	0-0.00668	0.02311
cg16268429	5.8392	0.89798-37.96982	0.0647
cg12045676	559.65	14.47329-21640.38641	0.00069
cg16932672	3.47467	0.00949-1272.11673	0.67921
cg05027081	0	0-0.00316	0.01533
cg14213620	0	0-1.07734	0.05108
cg14873135	26970244970	315.77815-2303497309984764160	0.00995
cg04929736	1.23396	0.04047-37.61989	0.90403
cg00495415	0	0-0.00067	0.00787
cg13293721	0	0-20.738	0.09001
cg10061138	0.64727	0.3104-1.34975	0.24601
cg20264534	6e-05	0-0.10531	0.01065
cg10315334	1.83866	0.64873-5.21123	0.25187
cg06399881	1.59012	0.80411-3.14446	0.18245
cg14585160	1.23e+22	718.16438-2.11513159954469e+41	0.02439
cg11416386	0	0-33270063226.0393	0.49585
cg08222185	1e-05	0-0.53351	0.03857
cg19540408	3.30211	0.90635-12.03062	0.07016
cg13438834	0	0-0.00035	0.01058
cg06803253	0.06208	0.00172-2.24562	0.12899
cg14580567	13.2244	2.37766-73.55277	0.00319
cg06421707	0	0-1541.58817	0.09416
cg07697569	1773.66	7e-04-4480912999.57243	0.31995
cg01985852	0.00159	0-1.73767	0.07106
cg03939688	5.23186e+06	0.00425-6439942463133054	0.14744
cg02001410	0	0-0.32955	0.03189
cg24983959	0	0-461.09311	0.16748
cg00237010	1.9487	1.09477-3.46873	0.02335
cg13834567	0.01655	7e-04-0.39233	0.01111
cg17445987	3e-05	0-32.97405	0.14304
cg25261329	7.24028e+06	135.25442-387577681653.713	0.00446
cg15076218	416.752	0.66844-259832.8644	0.06617
cg01035422	2.30883	0.91781-5.80806	0.07545
cg04254916	2.18724	1.06427-4.49515	0.03322
cg27462160	750.919	0.55188-1021749.58709	0.0721
cg22808175	0	0-68095055.36763	0.41292
cg20637307	0.5078	8e-05-3388.13497	0.8801
cg25371182	350.393	0.16329-751893.36632	0.13441
cg02940164	0	0-5e-05	0.00745
cg12243255	0	0-424826.54704	0.15212
cg08040428	0.5939	0.03486-10.11861	0.71872
cg21951612	1.26247	0.00448-355.84373	0.93546
cg24623271	2.65665	1.16477-6.05936	0.02021
cg23594876	2.19239	0.13045-36.84566	0.58558
cg16107172	0.33466	0.02095-5.34591	0.43877
cg10458581	638.012	0-261487878063.608	0.52328
cg10520887	0.16673	0.00102-27.19392	0.4907
cg17877494	0	0-7.80895	0.0783
cg24628744	0.83275	0.54771-1.26614	0.39193
cg16604218	0.38234	0.11517-1.2693	0.11631
cg08241785	0.06574	0.00948-0.45615	0.00588
cg25990314	0	0-0.0216	0.01302
cg14017991	1.11799e+06	0-19852770227263819776	0.37093
cg23283495	0.00197	0-7.72856	0.14003
cg23142900	165083	0-6105545564356407	0.3332
cg27143938	1.1792e+06	150.70459-9226761865.05929	0.00224
cg04488521	0.00205	0-1603.87178	0.37124
cg17867194	710.306	5.1835-97334.67486	0.00891
cg04574507	0.7868	0.52127-1.18759	0.25367
cg25569582	368642	15.90186-8545984875.42372	0.01244
cg12063359	374.061	0.21207-659779.88676	0.12034
cg07209631	0.71406	0.04839-10.53595	0.80627
cg11158760	0.20209	0.00246-16.62962	0.47731
cg24883276	0.00211	0-84708988426.0728	0.69988
cg17351385	6e-05	0-0.02521	0.00163
cg02770814	1.56331e+06	3.34583-730440657855.981	0.03225
cg11378686	3.68186	0.53211-25.47637	0.1866
cg27161973	404074000000000	0.09188-1.77703847527403e+30	0.06724
cg21840599	39.8098	0.13813-11473.24432	0.20234
cg19403377	1.3426	0.44268-4.07196	0.60276
cg27210766	0	0-0.39736	0.04167
cg22686523	7.03307	1.97121-25.09332	0.00265
cg02823866	719104	9.88732-52300356938.9036	0.01822
cg15571154	0.15554	0.03875-0.62433	0.00868
cg01053621	0.58096	0.27713-1.21791	0.15044
cg21248774	1.02932e+06	2739.17014-386799491.84558	0
cg00935430	2e-05	0-0.12524	0.01563
cg15919045	0	0-0	0.00212
cg04883450	162.655	3.16692-8354.03318	0.01129
cg13752949	1964.07	1.44623-2667332.98132	0.03938
cg15873301	1.83851	0.96365-3.50763	0.06466
cg16112157	1.25608	0.54738-2.88233	0.59057
cg20613151	2.06412e+08	0.01065-4000379584257509888	0.11316
cg26402828	2678073476	2881.05405-2489393609330778	0.00196
cg22190114	0.68632	0.44157-1.06671	0.09433
cg17655576	800126	0-490223221890239104	0.32631
cg14662756	0.50274	0.0749-3.37426	0.47898
cg11320084	1.51519	0.5376-4.27045	0.43186
cg25685838	1.31875	0.59321-2.93168	0.49726
cg14013604	1.0499e+08	126.91449-86853009942337	0.00789
cg27555776	2e-05	0-27522.02827	0.31399
cg22171829	0.0492	0.00166-1.45499	0.08134
cg01723464	3.3276	0-5242185.69237	0.86884
cg01999333	0.79274	0.46714-1.34526	0.38935
cg11265916	386902	0.00988-15148277153347	0.1492
cg11371160	0.59927	0.32969-1.08926	0.09305
cg23621817	68.5734	2.61266-1799.81626	0.01121
cg02284889	0	0-603.06615	0.16749
cg25869832	0.72158	0.05478-9.50552	0.80408
cg15753381	1e-05	0-4.4224	0.08073
cg08418111	0.64352	0.3966-1.04418	0.07427
cg18708106	0.10834	2e-05-720.97524	0.62072
cg23862908	0	0-0.001	0.01353
cg07730329	1.16143	0.76212-1.76995	0.4863
cg06465021	7.27134e+07	0.00252-2.095632569173e+18	0.14072
cg21730067	0	0-7736481.18768	0.25003
cg22040627	945.675	4.63184-193076.89608	0.01158
cg10694959	0	0-0.00028	0.00299
cg08785534	9.76618	2.32593-41.00653	0.00185
cg26170257	10.4555	1.6287-67.11939	0.01336
cg11119131	16.7778	0.02253-12492.29614	0.40325
cg14448104	26.75	1.93241-370.29672	0.01423
cg12483860	0	0-1865.4514	0.1844
cg05960024	0.36983	0.15966-0.85667	0.02029
cg20229788	1.6595	0.23492-11.72268	0.61159
cg17829936	0.98246	0.63225-1.52667	0.9373
cg08886154	0.78349	0.40481-1.51643	0.46895
cg23326301	0.12448	0.00602-2.57351	0.17757
cg05696092	2.01172	1.11709-3.62282	0.01987
cg26974738	0.64155	0.00015-2666.53795	0.91685
cg06230736	4.70307	1.24161-17.81464	0.0227
cg02304930	81.9419	0.38588-17400.4961	0.10704
cg04542938	1.15e+22	12418047.02308-1.05758829354116e+37	0.00386
cg23285573	1846680000000	1467.53679-2.32378533677117e+21	0.00824
cg09869858	0.03754	0.00049-2.89691	0.1388
cg01969748	610557000000000	0.04543-8.20556494135465e+30	0.07237
cg03201604	0.00037	0-4938359.10447	0.50612
cg13589108	1.79853	0-595058086.84596	0.95324
cg00131121	0	0-0.01218	0.01811
cg03708463	2663.15	0-111477128084743	0.52734
cg16510010	0.69863	0.35489-1.37534	0.29938
cg13722123	1.52398	0.82583-2.81234	0.17773
cg04912050	0	0-0.01034	0.00945
cg04113075	0	0-0.01072	0.00538
cg18089852	0.1054	0.00074-15.02598	0.37393
cg22284975	142.285	0.93212-21719.28835	0.05329
cg25301180	7.41318	0.01068-5145.98951	0.54844
cg06505666	0	0-0.34515	0.04293
cg14910241	5.13784e+08	72.32956-3649597361686077	0.01271
cg03962522	2.70535	1.4404-5.08116	0.00197
cg08946989	4.29775e+06	0-2.90503368576583e+26	0.51207
cg21808053	0.94731	0.55398-1.61993	0.84326
cg19096034	0	0-0.01846	0.01777
cg12293634	1.01483e+18	0.00098-1.04679294293918e+39	0.09306
cg10146929	0.94578	0.58373-1.53239	0.8209
cg26680127	0.63403	0.17601-2.28388	0.48588
cg18110535	122.8	1.17439-12840.69956	0.04259
cg14971781	0.00207	1e-05-0.82823	0.04322
cg20708411	0	0-0.04344	0.02587
cg11767711	0.35594	0.03346-3.78667	0.39185
cg18242682	0	0-91992.54014	0.15487
cg01484156	0.71292	0.41204-1.23351	0.22638
cg07168556	0.45099	0.21382-0.95124	0.03651
cg05465755	2.06e+24	0.1735-2.44531711550789e+49	0.05737
cg26547788	32.7549	0.94812-1131.58664	0.05355
cg06284322	0.01534	0.00094-0.25134	0.00341
cg27419217	95.2542	0.08283-109538.3079	0.20508
cg09712606	0	0-1465.7481	0.13936
cg25817752	9274706266	0.83911-1.02513326306318e+20	0.05176
cg01120307	0.29898	0.00515-17.35472	0.56011
cg08762247	0.70559	0.34718-1.43396	0.33515
cg22339744	2.31021e+07	57.47843-9285383142976.7	0.01001
cg15811427	0.54647	0.318-0.93907	0.0287
cg06162003	7.75491e+07	0.00067-8947043900599965696	0.16215
cg26799474	1.7849	0.895-3.55964	0.09997
cg26087862	3.26651	1.13464-9.40394	0.02823
cg25751295	0.01234	9e-05-1.718	0.08097
cg07807709	0.66443	0.15042-2.93488	0.58961
cg21070087	5.1405	1.0794-24.48102	0.03979
cg24929834	0.80138	0.47899-1.34078	0.39912
cg01252496	1.85931	0.83036-4.16328	0.13156
cg26088104	7249.44	0.14434-364097734.39251	0.10751
cg16505687	7.44516	0.01709-3243.45756	0.51731
cg00155609	3.38759	0-3290452.37092	0.86229
cg14701410	0	0-55.63615	0.08814
cg01457653	4e-05	0-173113.00756	0.37291
cg01538982	2.69291	0.3207-22.61212	0.36153
cg11540997	2.22945	0.7235-6.86999	0.16262
cg21182454	0	0-3e-05	0.00748
cg07536920	301.575	0.00253-35935981.16801	0.3384
cg08966293	5086.33	0.05466-473337131.46427	0.14374
cg08487038	1.56968e+07	3.00389-82023097239430.3	0.03579
cg13588645	0	0-0	0.01073
cg00705255	1.15315	0.30612-4.34393	0.83321
cg15895197	0.45802	0.21851-0.96003	0.03864
cg10564498	0.08491	0.01318-0.54689	0.00946
cg22090592	0.72365	0.38313-1.36683	0.31884
cg21046413	0.43862	0.21053-0.91381	0.02776
cg18247638	55.239	0-36186688980642.7	0.77259
cg11018904	0.09479	0.01115-0.80567	0.03094
cg21238818	0.8284	0.56434-1.21601	0.33639
cg24489237	69.0048	1.0704-4448.47545	0.04637
cg05747424	4.81156e+06	0-2.15844870782002e+20	0.33738
cg15473904	0.02759	0.00113-0.67585	0.0278
cg14494812	1.64231	0.97037-2.77953	0.06461
cg26825412	1.94598	0.89803-4.21682	0.09153
cg14671488	4.55263	0.71546-28.96947	0.10842
cg02399455	47.3061	1.09984-2034.71997	0.04448
cg14093368	0	0-71496.47456	0.25937
cg00134787	0.86873	0.48847-1.54501	0.63191
cg27337148	1.37346	0.07758-24.31515	0.82866
cg01221484	0	0-1e-04	0.00634
cg00213331	656.376	2.91944-147572.71382	0.01889
cg05656180	1.94851	1.00779-3.76735	0.04736
cg08587820	0	0-0.00114	0.00067
cg26617508	0.38858	0.10496-1.43863	0.15695
cg21914262	42397.6	0-484620047181878	0.36721
cg24820508	548.054	3.69817-81219.34904	0.01341
cg26093687	1.63099	0.88756-2.99714	0.11508
cg16169604	0.00524	6e-05-0.49179	0.02343
cg00449941	0.00076	0-0.15878	0.00843
cg15602735	1.70748	0.93129-3.1306	0.08366
cg11429658	1.64192	0.87595-3.07767	0.12191
cg06418878	0	0-48.17494	0.08477
cg10521267	156.249	0.00629-3883375.80328	0.32795
cg11696575	1.8552	0-8205471103833.95	0.96682
cg19510180	0.98003	0.42024-2.2855	0.96276
cg18556540	3710990000000000	24.61286-5.59521268535227e+29	0.03138
cg23464269	1.23478	0.72171-2.11259	0.44149
cg02603784	18.8148	1.98283-178.53079	0.01058
cg08222514	7.46831	0.33995-164.07167	0.20213
cg12741488	5800.33	0.92357-36427832.89968	0.05212
cg14927277	0.30701	3e-05-2796.42813	0.7996
cg23185657	71800.5	0.01181-436596176664.865	0.16062
cg23739036	2.9e+44	295952922.26716-2.84161651753168e+80	0.01547
cg13168683	0.0628	0-1099.12113	0.57873
cg12454725	0	0-7e-05	0.00775
cg03167883	0.88392	0.5397-1.44767	0.62399
cg13809962	0.50884	0.16831-1.5383	0.23132
cg01190915	0.01521	1e-05-20.06258	0.25349
cg18043828	116151	0.6799-19842872329.2814	0.0578
cg00415993	0.33961	0.14111-0.81734	0.01595
cg13812587	2e-05	0-2737.1026	0.26048
cg25385272	0.00562	0-466.31271	0.36995
cg09666654	0.0486	1e-05-306.77313	0.49817
cg00007981	0.00046	0-16.31938	0.15057
cg20342105	0.4769	0.22366-1.01687	0.05528
cg26354398	46.8158	1.11614-1963.66093	0.04363
cg07764959	26.4308	0.01724-40522.52818	0.38159
cg23096644	0.01686	3e-04-0.93667	0.04638
cg21600563	0	0-2e-05	0.02501
cg20379012	409.255	0-338593498423152	0.66751
cg04536998	6.27506e+06	1.63615-24066499030244.9	0.04301
cg24854010	11.5892	0.69069-194.45533	0.08861
cg21452766	14.4675	1.11398-187.89287	0.0411
cg16721845	0	0-0.00022	0.0129
cg00101227	0.07468	0.01434-0.38901	0.00206
cg11754095	0.49309	0.05421-4.48501	0.53021
cg09194650	0	0-38.51929	0.0923
cg26023204	13854402535	489135.52636-392415719678512	1e-05
cg21480743	0.64861	0.06437-6.53598	0.71341
cg27016863	0	0-0.00342	0.00302
cg01372605	2.93267e+06	0-4289975784352985088	0.29743
cg18222235	129.689	0.00908-1852530.59647	0.3189
cg26780404	1.66933e+07	21.10631-13202974790610.2	0.01639
cg17638137	3.89742	0-959649796758.493	0.91904
cg23325242	2.92523	0.44904-19.05599	0.2616
cg24408199	1.79377e+07	1e-05-55383392278437429258	0.25499
cg11647681	1.18018	0.71618-1.94479	0.51565
cg20945531	1.83554	1.04452-3.22558	0.03474
cg10103111	0	0-0.00316	0.00126
cg23345864	6083185898	0.00532-6.95325416444116e+21	0.11176
cg17741291	0	0-0.34277	0.03676
cg09282744	0	0-538.88495	0.09461
cg15869022	0.92679	0.5467-1.57113	0.7777
cg13033853	0.00398	0-29372.69658	0.49335
cg19363546	67.6437	0.36179-12647.16837	0.11433
cg01297972	22.3385	2.59217-192.50502	0.0047
cg14623313	0.04616	1e-05-290.47619	0.49072
cg21902327	1.23763	0.62234-2.46122	0.5433
cg14727952	358.884	0.00689-18705146.56673	0.28841
cg17165266	0	0-0.07969	0.02759
cg18792584	3e-05	0-5.60601	0.09312
cg13759143	557.762	0.70268-442734.6017	0.0634
cg16525692	61692.4	0.00536-710503160630.715	0.18365
cg12099357	0	0-0	0.00045
cg10705951	97346100000000	0.00059-1.6026871221895e+31	0.11128
cg05500015	1.06567	0.39682-2.86192	0.89958
cg06701500	0.00012	0-1.25519	0.0559
cg05354432	1e-05	0-0.09722	0.01484
cg18777448	795139	0.58455-1081593220121.23	0.05937
cg14594876	0	0-0.04349	0.00904
cg07314549	0	0-0.08878	0.01823
cg07143898	3e-05	0-18684.94158	0.31251
cg07581365	650630	0.00014-3093265716698023	0.23903
cg07940804	1.16763	0.71962-1.89455	0.53029
cg08554462	5.72891	0.04812-682.11136	0.47413
cg16860587	5252424047	85.85162-321344630071372352	0.01442
cg09107232	659.158	5.93177-73247.79687	0.00692
cg13656360	334.448	0.62341-179424.6942	0.06989
cg15434599	53.5644	0.00828-346562.59762	0.37391
cg25969673	0	0-0.16417	0.02824
cg10732834	0.73661	0.10041-5.40376	0.76367
cg03924115	1.15384	0.52591-2.53151	0.72112
cg13875807	0.73828	0.03836-14.20942	0.84062
cg09049660	0.00043	0-11.6061	0.13641
cg04495969	0.69993	0-4656733805112774656	0.98713
cg16400825	0.00399	0-11551882.74465	0.61918
cg12477012	153869000000	0.00211-1.12047697151475e+25	0.11371
cg22477971	0.7447	0.4798-1.15585	0.18877
cg14623518	26348753072	27.02693-25687594529121820672	0.02308
cg06305312	60783.7	0.4877-7575745267.85288	0.06577
cg05348272	1699.83	12.78782-225950.58039	0.00287
cg08346269	16.1197	0.00979-26534.74526	0.46191
cg22880820	2.94387	0.1927-44.9729	0.43762
cg07051960	2.69659	1.00885-7.20783	0.04798
cg01195127	0.00019	0-0.31358	0.02346
cg02125271	0.77594	0.44836-1.34287	0.36468
cg23656386	2.30048	0.88288-5.99427	0.08819
cg09717545	66.6436	2.59374-1712.34104	0.01123
cg18997129	4.32704	1.50158-12.46906	0.00667
cg27402949	0	0-0.42977	0.03989
cg09688763	0.00062	0-7.72365	0.12478
cg26848126	1.62277	0.98171-2.68245	0.05903
cg08788717	56993500000000	0.00016-2.06363216369846e+31	0.12467
cg21112925	0	0-1.27654	0.05432
cg04528819	1.42718	0.9748-2.0895	0.06744
cg02942159	0.03063	0-237.02078	0.44546
cg17758148	7.84121	2.00163-30.71722	0.00312
cg19614321	0.83319	0.0288-24.10564	0.91535
cg27244482	0.97484	0.60562-1.56914	0.91643
cg03064400	0.00031	0-604.93602	0.27458
cg07749074	1.10522	0.49212-2.48218	0.8085
cg18244029	0.31826	0.13079-0.77444	0.01163
cg22527345	2.29886	0.69845-7.56636	0.17084
cg22937320	0.98751	0.56381-1.72962	0.96494
cg16940935	137.127	0.14592-128865.83424	0.15886
cg03969906	0.31564	0.04543-2.19318	0.24365
cg10452522	4.72986	0.00031-72775.40153	0.75209
cg13145440	0.00799	0-413.75823	0.38321
cg19224837	1e-05	0-556.61629	0.19868
cg01777397	0.78822	0.30609-2.02973	0.62192
cg20301340	0	0-0.00388	0.01487
cg00782854	2.97311e+07	0-1.43563335114482e+21	0.28444
cg19482581	2429010000000000	17154786.01946-3.43933388119842e+23	0.00022
cg04312209	0.46803	0.20816-1.05234	0.06628
cg08667721	0.10809	0.02407-0.48546	0.0037
cg02957086	827.401	2.46238-278020.69053	0.0236
cg23977670	0.23115	0.08593-0.6218	0.00372
cg18329036	189169	0.32323-110711032950.353	0.07293
cg10107725	3.41893	1.1616-10.06289	0.02562
cg07977490	0.69117	0.29925-1.59636	0.38713
cg03247626	0.01836	0.00018-1.91897	0.09195
cg19337279	2.21639	0.9662-5.08422	0.06027
cg27376817	59.1975	0.01534-228391.83613	0.33276
cg27519373	0.69349	0.44513-1.08042	0.10566
cg14592099	0.92511	0.44378-1.9285	0.83546
cg21727574	9.76875	2.00332-47.63519	0.00481
cg09511421	0.15018	0.01891-1.19274	0.07293
cg22401066	0.84915	0.17815-4.0476	0.8374
cg00354572	2.36278	0.07973-70.01669	0.61899
cg14009312	0.21045	0.00115-38.5462	0.5577
cg20542190	0.70677	0.19583-2.55084	0.59614
cg26866325	1.47545	0.76621-2.84118	0.24465
cg15526708	1.25335	0.0798-19.68594	0.87232
cg01292265	0.06237	1e-05-418.85934	0.53716
cg02479575	0.08062	0-2862776.25217	0.77651
cg03312426	0	0-0.01893	0.00412
cg18705301	0.94893	0.56277-1.60008	0.84412
cg06725760	0.20437	0.00206-20.32063	0.49864
cg01375871	0.83063	0.45985-1.50039	0.53849
cg08826863	0.00244	0-282.38694	0.31186
cg05890019	0.00352	0-217.86338	0.31561
cg20648463	34.4213	1.42045-834.12049	0.02957
cg06577658	0	0-0.02658	0.02466
cg24794531	0.51971	0.18027-1.49832	0.22571
cg22467216	3.80594	0-520995388.15225	0.8888
cg03270167	2.41086	1.19877-4.84851	0.01357
cg22262549	0.0001	0-0.23564	0.02013
cg04747863	4.92e+20	0.17566-1.3789865074369e+42	0.05863
cg08440125	7.90296e+07	0.70558-8851863907639965	0.05447
cg00819696	73695700000000	0-4.15680650635592e+35	0.21146
cg09413557	0.00174	0-5915.5449	0.40758
cg25915982	1.66473	0.88703-3.12428	0.11257
cg20202438	0.30058	0.14716-0.61395	0.00097
cg22213042	13.5654	1.815-101.38778	0.01106
cg11129291	183.466	0-16567454517.6597	0.57708
cg20595300	1709.54	0-28081506257721488	0.63161
cg10474368	1e+53	43149495815417048-2.32686525511966e+89	0.00428
cg11665562	0	0-0.20619	0.03033
cg25179291	207101000000000	11227.98842-3.81998118695796e+24	0.00627
cg25258291	0	0-21456.7554	0.26881
cg14654731	1.40345	0.22299-8.83297	0.71801
cg00964109	2.99265	9e-04-9999.10876	0.79118
cg10211252	80.1675	3.42188-1878.15595	0.00644
cg10037068	1.36861	0.21919-8.54563	0.73703
cg21912241	0.12997	0.00151-11.20151	0.36951
cg23563234	1.14501	0.81115-1.61629	0.44133
cg11314684	0.55845	0.23952-1.30208	0.17739
cg08996521	0.21229	0.01858-2.42497	0.21235
cg03483654	1.07625	0.52496-2.20648	0.84101
cg10002977	0	0-0.00055	0.0053
cg14374842	187.001	0.30167-115919.8003	0.11079
cg20857455	1.27638	0.70064-2.32522	0.42521
cg13424446	4.92169	0.86987-27.84682	0.0715
cg14133708	6.33373	0.03047-1316.76566	0.49785
cg24098302	273.708	0.00056-133120674.89456	0.40091
cg13433272	0	0-0	0.00124
cg07059360	0.39476	0.0963-1.61818	0.1966
cg08701609	63424.2	0.56949-7063542362.91788	0.06218
cg01313949	52.9981	4.63949-605.4113	0.0014
cg00465284	2e-05	0-302.33554	0.20006
cg04653021	0.62876	0.01188-33.2872	0.81877
cg02254407	0.90913	0.57569-1.4357	0.68278
cg09618028	0.00018	0-9.66125	0.12053
cg18412613	44.8576	0.82029-2453.05394	0.06247
cg02668984	0	0-1.43182	0.05571
cg04184278	0.99707	0.57455-1.73031	0.99168
cg15384717	0.00261	2e-05-0.29589	0.01372
cg23150609	34.8243	0-8.78789029471624e+23	0.89269
cg11481490	0.45553	0.02431-8.53576	0.59898
cg01442833	129079000000	0-1.74888151739306e+32	0.30277
cg09985635	0	0-0.0066	0.01218
cg09944147	35124.1	0-878378011617011456	0.50607
cg10303842	1.1457	0.68221-1.92409	0.60711
cg14679230	2.43484	0.60357-9.82237	0.21113
cg18503387	0.00424	3e-05-0.54182	0.02727
cg04900486	0.00084	0-1.30983	0.05902
cg20956314	14.2904	0.60316-338.57262	0.09958
cg06807579	3.89125e+16	10874.09427-1.39246624992449e+29	0.00959
cg10773309	0.10384	0.02177-0.49535	0.00449
cg05857825	0.00322	5e-05-0.20711	0.00691
cg18581445	0.64175	0.1879-2.19179	0.47908
cg24235037	1.28185	0.34759-4.72727	0.70921
cg24860534	0.97798	0.32075-2.98185	0.96877
cg00751288	1036320000000	0-2.12647700257979e+34	0.29121
cg07971188	1.51911	0.13927-16.57033	0.73163
cg03989569	1511660835	0-8.27679323619485e+31	0.42881
cg02626977	2.96645e+06	0.13148-66931076999368.8	0.08451
cg21663580	0	0-2.69439	0.05845
cg19734148	0	0-22334.5246	0.22897
cg09350274	0.00126	0-2.9808	0.09211
cg08128768	1.87695	0.92071-3.8263	0.08316
cg15339605	0.7631	0.39531-1.47305	0.42041
cg13382694	0.01776	0.00132-0.23831	0.00235
cg11484872	1.40383	0.74616-2.64118	0.29284
cg05590294	0.69813	0.39815-1.22414	0.20979
cg06462703	746156	0-28403333925329104896	0.39667
cg14602164	2.02422	0.01589-257.82943	0.77553
cg07854244	0	0-97.80687	0.14714
cg07873488	1.36913	0.74782-2.50664	0.30859
cg09526693	1.94208	1.07267-3.51616	0.02841
cg07897837	9.25e+30	28074206262837440-3.05086826888694e+45	3e-05
cg12026956	0	0-0.13065	0.02548
cg16517394	0.79725	0.52123-1.21946	0.29605
cg26783353	1440.91	4.89431-424208.88177	0.01216
cg13704403	0.00071	0-4.93081	0.10814
cg26431343	0.96404	0.50559-1.83821	0.91145
cg07908874	1.37823	0.77342-2.456	0.27645
cg15884411	0	0-0.00331	0.02375
cg20612615	0	0-985990.60475	0.28663
cg27281008	2260.4	0.55074-9277439.73112	0.06884
cg14287603	0	0-0.0075	0.00857
cg25813820	0.36896	0.18463-0.73732	0.00476
cg14367014	1.05362	0.50312-2.20643	0.88985
cg24824266	126.494	0.08748-182903.2484	0.19233
cg05641882	0	0-9.55823	0.07294
cg07027685	1.02165	0.01295-80.57277	0.99233
cg03221619	1.36543	0.67472-2.7632	0.38649
cg00480356	0.08248	0.01997-0.34074	0.00057
cg07465480	552239	0.09856-3094075623080.13	0.09537
cg17776353	0.00056	0-1022012.16408	0.49149
cg08049198	9.57332e+08	0.57159-1603404630160066304	0.05635
cg13160888	0.00117	0-567911357716970	0.74527
cg04536922	0.13414	0.01488-1.20893	0.07332
cg15780361	0.92522	0.60753-1.40904	0.71723
cg02763671	1.13609	0.69633-1.85359	0.60945
cg11494656	1.08172	0.50956-2.29631	0.83795
cg15580043	1271.05	0.16799-9616839.18519	0.11676
cg02301815	6773	0.47173-97244329.48517	0.0709
cg24633242	2.42007e+07	466.97206-1254196711839.2	0.00214
cg00930078	0.02664	0.00051-1.38236	0.07198
cg21640749	0.84853	0.5551-1.29707	0.44808
cg07579404	5.76195	0.0073-4545.33222	0.60686
cg26514942	26.1522	1.29216-529.29997	0.03342
cg25317260	0.38775	0.16706-0.89995	0.02743
cg21145624	0.00261	0-33.36788	0.2176
cg19407886	1.72349	0.78667-3.77597	0.17372
cg26511075	0.91855	0.53454-1.57843	0.75842
cg13294439	0	0-0.06346	0.01775
cg18932540	5.34e+29	2.91249-9.79790358124176e+58	0.04647
cg06797533	3.16137	1.46967-6.80035	0.00323
cg25495394	0	0-0.00016	0.00226
cg08088390	0.65654	0.35406-1.21746	0.18173
cg19168631	1.23e+36	25.85717-5.82595852624895e+70	0.04137
cg17606881	0.00073	0-12866061.87568	0.54851
cg01184449	0.64219	0.33799-1.22017	0.17627
cg19399532	1.42932	0.58478-3.49353	0.43342
cg14338548	18.1913	0.62035-533.4517	0.09238
cg17291001	1.59419	0.04646-54.69688	0.79599
cg12626411	1.20251	0.6465-2.2367	0.56029
cg24043192	6.83524	0.21335-218.98279	0.2772
cg12867068	0.00474	0-18.09751	0.20346
cg15210427	1.46096	0.74738-2.85584	0.26764
cg24994350	3e-05	0-0.0644	0.0075
cg10978355	0.03839	0.00277-0.53196	0.01507
cg25423111	2.70041	0.86633-8.41737	0.08679
cg21660424	54136.1	14.86586-197144228.70808	0.00919
cg02973263	206.985	0-17006239526.0004	0.5663
cg08400019	0.00019	0-23.47898	0.15202
cg09034836	13.9795	0.44354-440.60428	0.13408
cg17676096	0.29262	0-1864406924.47084	0.91503
cg25864727	1.88598	1.00797-3.52881	0.04717
cg07127225	0	0-0.00833	0.00575
cg11248413	0.20453	0.00084-49.91716	0.57151
cg03833774	0.94383	0.51227-1.73896	0.8529
cg07980988	1.6793	0.82685-3.4106	0.15157
cg14119236	0.61637	0.18145-2.0938	0.438
cg16608652	0.62896	0.38626-1.02416	0.06232
cg14776416	1.9428e+07	9e-05-4276775569487755776	0.20788
cg08823182	1.34213	0.62446-2.88458	0.45098
cg18928687	2.68e+24	0-3.54975058080094e+57	0.1483
cg07008386	1.16619	0.59623-2.281	0.65332
cg01485645	7.62717	1.00721-57.75727	0.04919
cg01705458	1.33071	2e-05-91627.62031	0.95991
cg12717203	4.05067	1.27031-12.91644	0.01806
cg22630748	0.83118	0.4338-1.59258	0.5773
cg23845773	0	0-4.96612	0.08296
cg27586455	4e-05	0-18.97538	0.12885
cg03853151	0	0-5938.91296	0.11343
cg26788107	0.0054	1e-05-3.51054	0.11412
cg19490266	0	0-0.02017	0.03337
cg19475870	1.22187	0.79829-1.87022	0.35619
cg11668844	1.56525	0.67391-3.63548	0.29738
cg04587829	0.68005	0.31644-1.46148	0.32323
cg24749970	1.94e+26	2151.53431-1.75029834544546e+49	0.0248
cg24207176	1.10957	0.0018-683.6391	0.97469
cg03608577	1.13197	0.7072-1.81188	0.60551
cg01782487	1e-05	0-211.03292	0.18202
cg25488082	2.35134e+17	107470278.38896-5.14447173189406e+26	0.00027
cg14761227	0.38235	0.11413-1.28094	0.1191
cg14145194	3.68809	0.74705-18.20753	0.10915
cg11206667	0	0-0.12987	0.0333
cg14236602	1.40125	0.05117-38.3731	0.84167
cg08651674	0.13791	8e-05-244.92417	0.60378
cg22131691	1.20474	0.60332-2.40567	0.59757
cg13724813	0	0-11.35827	0.09699
cg27141427	9.44401	0.31098-286.80067	0.1973
cg15679095	0.32846	0.10806-0.99836	0.04966
cg10601168	1.15084e+08	8e-05-1.63908347667465e+20	0.19361
cg15214137	0.00035	0-0.77612	0.04292
cg06168449	0.05623	0.007-0.45149	0.00677
cg04925864	0.59637	0.07293-4.87682	0.62973
cg12943082	1.13758	0.47626-2.71718	0.7717
cg19693015	0	0-11179.8845	0.22911
cg04710641	0.11284	0.00174-7.33428	0.30565
cg07745725	1.04874	0.63392-1.73501	0.853
cg25356886	0.70107	0.27515-1.78632	0.45674
cg00108454	1.42107	0.56163-3.59572	0.45813
cg12361925	3.76156	0.06221-227.42748	0.52672
cg23240961	151.454	0-2083297668337242	0.74499
cg21468416	4.33183	1.14663-16.36511	0.03064
cg03038672	0.85412	0.51526-1.41583	0.54085
cg02744459	1e-05	0-0.07154	0.01221
cg12058490	1.97969	1.04916-3.73552	0.03502
cg27567335	9.48476	0.56039-160.53286	0.11906
cg25093045	0.88417	0.49413-1.58209	0.67838
cg09765256	224412000000	0.00049-1.01789533607986e+26	0.12903
cg10058540	6.79112	0.01046-4408.9785	0.56206
cg06111305	1e-05	0-5.40906	0.08825
cg18233735	0.65692	0.36541-1.18097	0.16028
cg08965235	0.72936	0.17117-3.10791	0.66959
cg14308291	0.05192	0.00031-8.73917	0.25803
cg15796941	2.40545	0.4796-12.0647	0.28604
cg01594915	1e-05	0-1.22109	0.05406
cg23337382	8.10301	0.001-65964.81201	0.64882
cg19162158	0.04525	0.00029-7.01235	0.22896
cg15853374	283676000000	1.3216-6.08900373048064e+22	0.0476
cg04731091	0.00062	0-399.27205	0.27925
cg03395546	0.25645	0.08147-0.80725	0.02002
cg21432954	0.07697	5e-04-11.81083	0.31802
cg13074965	0.01152	0.00021-0.64351	0.02965
cg13019092	0.95856	0.56315-1.6316	0.87606
cg18087477	1.45548	0.80861-2.61983	0.21072
cg26260350	0.01163	0-13117.89313	0.53102
cg21307628	1.12353	0.67298-1.87574	0.656
cg09558850	1.08214	0.5086-2.30245	0.83764
cg02275294	0.62912	0.2315-1.70964	0.36358
cg17677842	0	0-0.00204	0.0105
cg22560190	4.24149	0.47355-37.99025	0.19646
cg13603099	4e-05	0-45610.95505	0.34385
cg17731261	7.73768	0-30741430.7307	0.79184
cg20676303	0.48874	0.20429-1.16924	0.10769
cg09347151	0.57555	0.30237-1.09553	0.09254
cg05482722	4145.5	16.60826-1034738.51276	0.0031
cg11906718	3.03144	0.52429-17.52782	0.21544
cg02947253	1.12102	0.68267-1.84087	0.65167
cg03242880	0.43501	0.04756-3.97906	0.46108
cg15820189	6.3363	4e-05-956420.67436	0.76154
cg00707317	0.00062	0-22.62504	0.16808
cg18754342	2.4781	1.11486-5.5083	0.02596
cg11177404	1.24281	0.68945-2.24033	0.46965
cg16009558	1.60698	1.07638-2.39915	0.02034
cg10559803	0.6082	0.23272-1.58947	0.31034
cg25928579	1.57488	0.70052-3.54057	0.27184
cg18787975	2305.27	0.10329-51448621.50127	0.12962
cg24306924	1e-05	0-4.98988	0.0844
cg26163537	33.54	3.36365-334.43858	0.00276
cg23926715	0.81073	0.18478-3.55719	0.78094
cg22555495	0.90574	0.44718-1.83454	0.78337
cg05861661	10.7373	0.00409-28195.5702	0.55458
cg14550101	0	0-217541.22418	0.24705
cg16721202	3.96931	0.00733-2149.93435	0.66774
cg11991859	29.8458	0-14820087479.8818	0.73957
cg22082462	3.56639	1.2887-9.86975	0.01435
cg01389761	0.93739	0.51025-1.72207	0.83493
cg06751597	0.23926	0.02121-2.69911	0.24734
cg07475247	0	0-2.34085	0.06163
cg10040059	0.07743	0-2609.96487	0.63053
cg23886755	2.15876	5e-04-9270.69883	0.85691
cg04280119	4.10818	0-61852874.88245	0.86693
cg16708012	0.77888	0.41709-1.45449	0.43291
cg14534967	0	0-15230599015.6915	0.39625
cg08605641	274750974	325.94611-231596865743648	0.00525
cg11321895	9.00811e+07	952.23515-8521640440689.04	0.00173
cg03160135	2.06785	0.63869-6.69497	0.22551
cg02904235	395032	0.01164-13405099524486.4	0.14522
cg26703664	32639800000000	160.97638-6.6181117798404e+24	0.01916
cg05140736	0.45264	0.21428-0.95618	0.03777
cg03775246	4.40895	1.50673-12.90133	0.00676
cg23214764	0.58864	0.00966-35.85611	0.80046
cg17105014	1.04452	0.67591-1.61416	0.8445
cg13958426	1.41705	0.79344-2.53079	0.23878
cg05471297	2.89025	0.28651-29.15601	0.36812
cg14047667	5.58369	1.02647-30.3735	0.04657
cg00662556	1.38487	0.66778-2.87199	0.38162
cg19025723	0	0-1.73047	0.05705
cg21120063	0.56511	0.26875-1.18827	0.1323
cg23824815	2.33168	0.00039-13928.23775	0.84866
cg13672791	0.68048	0.33388-1.38688	0.28929
cg23109897	0.15313	0.04523-0.51847	0.00256
cg22255355	0	0-0.00392	0.0203
cg25424525	20.6847	1.94756-219.68836	0.01197
cg07190485	0	0-0.87908	0.04906
cg00770871	4972650000000	0.00541-4.57091430446293e+27	0.0963
cg01568335	0.00012	0-0.84604	0.04582
cg23207527	1.97037	1.1868-3.2713	0.00874
cg13892015	1.28485	0.00176-938.83761	0.94061
cg15222604	0.38394	0.07462-1.9755	0.25206
cg21434440	4.23138e+07	0.29493-6070783579013408	0.06687
cg08032971	0.39411	0.04855-3.19926	0.38348
cg06543018	20.7374	2.38509-180.30387	0.006
cg16091845	0	0-14152.63957	0.25686
cg14282941	1.04863	1e-04-11348.2754	0.99201
cg22285621	0.44786	0.14874-1.34854	0.15321
cg24447890	0.6919	0.33636-1.42327	0.3169
cg16889368	1e-05	0-2.59307	0.06917
cg25355065	0.00699	9e-05-0.5571	0.02629
cg06630737	0.00045	0-0.15564	0.00974
cg26424956	0.72087	0.39588-1.31265	0.28447
cg13531842	1.23e+23	141782261.11672-1.05943224766483e+38	0.00245
cg14061619	60.5047	0-5698758913.85215	0.66142
cg25298754	2.92518	0.87154-9.8179	0.08232
cg00522316	0.00397	0-7.51287	0.15096
cg25503559	0.19947	0.00234-16.99074	0.47717
cg05755837	59106.6	22.52127-155123766.41514	0.00623
cg02205962	0.52277	0.32624-0.83769	0.00701
cg07054095	1.33717	0.17692-10.10638	0.77829
cg23131777	0.74623	0.44784-1.24343	0.26116
cg16953612	1.18088	0.67634-2.06179	0.55875
cg04798158	3e-05	0-20.20095	0.12854
cg17240496	4.48e+37	2805119.53506-7.16735453311062e+68	0.01803
cg07667595	0	0-390.56381	0.13008
cg08799191	0.20231	0.00959-4.26943	0.30439
cg01244871	7041.25	0-1.36466651889402e+20	0.64336
cg17145806	0	0-27785570883.0491	0.28808
cg10907112	1.66961	0.49558-5.62491	0.40816
cg24815853	1.63592	0.8995-2.97523	0.10677
cg22763181	0.00132	0-0.48158	0.02761
cg01968793	1.3373	0.62589-2.85733	0.45306
cg16833230	0	0-118.20952	0.11279
cg24478630	0.05791	0-86351.05063	0.69447
cg15317267	0.74405	0.32979-1.67867	0.47636
cg25388528	1.24831	0.66435-2.34557	0.49069
cg16998207	2394.2	0.03919-146265215.28019	0.16641
cg14037665	0.2802	0.04055-1.93602	0.19703
cg19388557	0.98358	0.5675-1.70471	0.95295
cg01957330	133.74	0-823749089973.501	0.67033
cg24469977	2.25936	0.71468-7.14264	0.16515
cg25999486	4.69209	8e-05-279046.80789	0.78285
cg23799276	10061.6	81.74142-1238486.88631	0.00017
cg25784394	15967.2	0.21927-1162702830.64901	0.09021
cg10481740	44.4332	1.39035-1420.00987	0.03184
cg16377880	3.09491	0.80929-11.83559	0.09878
cg10573763	0	0-0.08563	0.03507
cg08376864	1.91143	0.32798-11.13955	0.4713
cg22635155	0.10982	0.00155-7.78413	0.3096
cg27050793	0.44663	0.06275-3.17877	0.42084
cg17357062	1.04276	0.66597-1.63272	0.85478
cg16584911	4.09361	0.41632-40.25138	0.22683
cg04094160	896.135	0.00018-4588825109.46172	0.38843
cg09542291	1.49372	0.90742-2.45885	0.11458
cg11530960	2.08424	0.62988-6.89666	0.22902
cg19884658	0.72116	0.48805-1.06561	0.10081
cg06584407	0.39245	0.14794-1.04104	0.06022
cg15235185	848462492	4e-05-1.89726686657445e+22	0.18989
cg02804166	0.61669	0.22738-1.67255	0.34233
cg05526376	0.00527	2e-05-1.62569	0.07284
cg15165084	0	0-0	0.00867
cg08331840	1.24825	0.68217-2.28405	0.47196
cg27588902	0.42892	0.01077-17.08735	0.65253
cg09296212	0.37131	0.18271-0.7546	0.00618
cg02927346	1.09447	0.35913-3.33545	0.87385
cg26295990	1e-05	0-75.92723	0.15556
cg07237830	0.60717	0.30409-1.21232	0.15729
cg08983975	6.60656	0-8840634780.13129	0.86022
cg10448528	46391437512	0.00021-1.03920988230546e+25	0.14516
cg01557989	0.55685	0.00219-141.67631	0.83588
cg04217178	0.28702	0-8288959172.12349	0.9191
cg10549188	5.20569	0.00152-17875.16121	0.69125
cg06815817	1.18306	0.00507-276.04244	0.95182
cg26848248	0.0008	0-0.44367	0.02695
cg14163776	0.29238	0.09411-0.90837	0.03349
cg16137862	0.00117	2e-05-0.07429	0.00143
cg02630207	1.29901	0.55071-3.06411	0.55018
cg16536918	0.74953	0.14198-3.95673	0.73412
cg18602919	0.97947	0.46822-2.04894	0.95607
cg11300809	3.50295	1.06444-11.5278	0.03914
cg06646021	1.18662	0.772-1.82392	0.43531
cg08803129	5.08829e+18	0-6.38978352162801e+42	0.12816
cg16253412	0.01186	0.00028-0.50605	0.02058
cg12398397	0.86846	0.03691-20.43419	0.93025
cg07401901	3.97e+28	15575482766.2815-1.01292800307399e+47	0.00232
cg24686542	0.00262	0-12.98621	0.1709
cg25575359	2203451389	0-1.01680579295355e+24	0.21175
cg17048483	0	0-731506.87781	0.26778
cg07851243	0	0-0.00193	0.0144
cg06491116	668.186	11.99925-37208.35656	0.00152
cg00197641	186253	19.17651-1808992084.50768	0.00958
cg23408913	0.07233	0-1288028129.79462	0.82735
cg03368758	0.81458	0.38731-1.71323	0.58875
cg12228707	249545000000000	0-2.07688723593722e+35	0.17739
cg18825999	0	0-3742408.51199	0.29469
cg13401987	9233.92	0-1.79125252290312e+27	0.73858
cg04790829	0	0-0.06945	0.03566
cg04663487	0.63188	0.36056-1.10738	0.10879
cg08434396	0.50649	0.21972-1.16752	0.11038
cg22154562	1.61e+28	0.00892-2.89500833059305e+58	0.06767
cg24906992	0.01031	5e-05-1.98671	0.08834
cg24660086	2.05831	0.91842-4.61295	0.07955
cg06491924	0	0-0.06269	0.01332
cg27486427	38.8893	1e-05-139249961.18797	0.63447
cg27119451	0.02127	4e-05-11.26199	0.22887
cg13434852	0.05788	0.00201-1.67015	0.09672
cg00426963	286.074	0-45681632903.6987	0.55726
cg24616461	0.00112	0-12351.89226	0.41155
cg18432105	0.90238	0.54888-1.48356	0.68553
cg15302379	1.37417	0.74373-2.53904	0.31023
cg27007358	0.97886	0.02375-40.35112	0.99102
cg16338822	0.0002	0-85.2969	0.19788
cg26228569	0.84647	0.02546-28.14338	0.92572
cg13191808	4e-05	0-104.63054	0.18016
cg10560038	1.97903	0.70655-5.54321	0.19396
cg12566415	0.74609	0.02801-19.87592	0.86116
cg02494117	4.04661e+08	59732.9111-2741382992348.98	1e-05
cg07099627	0.00057	0-8178.01906	0.37444
cg25322008	0.55722	0.29859-1.03986	0.06618
cg02641560	801431000000	46.75014-1.3738804521886e+22	0.02262
