# Supplementary material for: A methylomics-associated nomogram predicts the overall survival risk of stage III to IV ovarian cancer
Source: Medicine (Baltimore). 2023 Feb 3;102(5):e32766. doi: 10.1097/MD.0000000000032766 (PMC9901957; doi:10.1097/MD.0000000000032766)
Supplement: Supplementary file 6 [file medi-102-e32766-s006.xlsx]

## Sheet: Sheet1
ID	Cor	p value
GENTILE_UV_RESPONSE_CLUSTER_D5	0.310892	4.02e-09
GINESTIER_BREAST_CANCER_20Q13_AMPLIFICATION_UP	0.299318	1.57e-08
KUROKAWA_LIVER_CANCER_EARLY_RECURRENCE_DN	0.2778	1.7e-07
ZHAN_MULTIPLE_MYELOMA_CD2_UP	0.2617	8.88e-07
DORSAM_HOXA9_TARGETS_DN	0.25576	1.59e-06
MORI_SMALL_PRE_BII_LYMPHOCYTE_UP	0.255045	1.7e-06
RIZ_ERYTHROID_DIFFERENTIATION_APOBEC2	0.254005	1.88e-06
HOSHIDA_LIVER_CANCER_SUBCLASS_S2	0.253378	2e-06
HEDENFALK_BREAST_CANCER_BRACX_DN	0.248863	3.07e-06
REACTOME_MOLECULES_ASSOCIATED_WITH_ELASTIC_FIBRES	0.247418	3.52e-06
REACTOME_DOWNSTREAM_SIGNAL_TRANSDUCTION	0.246027	4.01e-06
BONOME_OVARIAN_CANCER_POOR_SURVIVAL_UP	0.244587	4.58e-06
MAGRANGEAS_MULTIPLE_MYELOMA_IGLL_VS_IGLK_DN	0.243887	4.89e-06
GENTILE_UV_RESPONSE_CLUSTER_D6	0.243876	4.89e-06
MIKKELSEN_IPS_WITH_HCP_H3K27ME3	0.242963	5.32e-06
REACTOME_CREB1_PHOSPHORYLATION_THROUGH_THE_ACTIVATION_OF_CAMKII_CAMKK_CAMKIV_CASCASDE	0.24269	5.46e-06
THEODOROU_MAMMARY_TUMORIGENESIS	0.240334	6.77e-06
STEARMAN_LUNG_CANCER_EARLY_VS_LATE_UP	0.239651	7.2e-06
BIOCARTA_ALK_PATHWAY	0.238422	8.04e-06
BHAT_ESR1_TARGETS_VIA_AKT1_DN	0.238169	8.23e-06
BONOME_OVARIAN_CANCER_SURVIVAL_SUBOPTIMAL_DEBULKING	0.237354	8.85e-06
KUNINGER_IGF1_VS_PDGFB_TARGETS_UP	0.23548	1.05e-05
GRANDVAUX_IRF3_TARGETS_DN	0.233021	1.3e-05
IKEDA_MIR133_TARGETS_DN	0.232811	1.32e-05
PID_WNT_NONCANONICAL_PATHWAY	0.232737	1.33e-05
REACTOME_INTRA_GOLGI_AND_RETROGRADE_GOLGI_TO_ER_TRAFFIC	0.232356	1.38e-05
REACTOME_CAMK_IV_MEDIATED_PHOSPHORYLATION_OF_CREB	0.231632	1.47e-05
DING_LUNG_CANCER_MUTATED_SIGNIFICANTLY	0.231027	1.55e-05
REACTOME_PTK6_REGULATES_RHO_GTPASES_RAS_GTPASE_AND_MAP_KINASES	0.228379	1.95e-05
REACTOME_ACTIVATION_OF_AMPK_DOWNSTREAM_OF_NMDARS	0.227934	2.02e-05
BIOCARTA_CARM_ER_PATHWAY	0.227897	2.03e-05
WATANABE_ULCERATIVE_COLITIS_WITH_CANCER_UP	0.227268	2.14e-05
REACTOME_CONSTITUTIVE_SIGNALING_BY_AKT1_E17K_IN_CANCER	0.226514	2.29e-05
GARCIA_TARGETS_OF_FLI1_AND_DAX1_UP	0.226155	2.36e-05
CHENG_IMPRINTED_BY_ESTRADIOL	0.225557	2.48e-05
LIU_BREAST_CANCER	0.224947	2.61e-05
SCHAEFFER_PROSTATE_DEVELOPMENT_AND_CANCER_BOX5_UP	0.224649	2.68e-05
TCGA_GLIOBLASTOMA_MUTATED	0.224153	2.79e-05
REACTOME_SIGNALING_BY_TYPE_1_INSULIN_LIKE_GROWTH_FACTOR_1_RECEPTOR_IGF1R	0.222242	3.28e-05
REACTOME_ELASTIC_FIBRE_FORMATION	0.22099	3.64e-05
BIOCARTA_IRES_PATHWAY	0.219787	4.03e-05
BIOCARTA_HSWI_SNF_PATHWAY	0.219742	4.04e-05
SCHWAB_TARGETS_OF_BMYB_POLYMORPHIC_VARIANTS_DN	0.219294	4.19e-05
MAHAJAN_RESPONSE_TO_IL1A_DN	0.218943	4.32e-05
ZIRN_TRETINOIN_RESPONSE_WT1_UP	0.218895	4.33e-05
PID_PS1_PATHWAY	0.217726	4.77e-05
GENTILE_UV_RESPONSE_CLUSTER_D8	0.217504	4.86e-05
NIKOLSKY_BREAST_CANCER_20Q12_Q13_AMPLICON	0.217352	4.92e-05
REACTOME_NEGATIVE_REGULATION_OF_TCF_DEPENDENT_SIGNALING_BY_WNT_LIGAND_ANTAGONISTS	0.217259	4.96e-05
ZHOU_INFLAMMATORY_RESPONSE_FIMA_DN	0.216294	5.37e-05
DACOSTA_UV_RESPONSE_VIA_ERCC3_TTD_DN	0.216116	5.44e-05
CHANDRAN_METASTASIS_DN	0.216078	5.46e-05
REACTOME_PI3K_AKT_SIGNALING_IN_CANCER	0.215818	5.58e-05
REACTOME_ACTIVATION_OF_NMDA_RECEPTORS_AND_POSTSYNAPTIC_EVENTS	0.215278	5.83e-05
LIN_MELANOMA_COPY_NUMBER_DN	0.214814	6.05e-05
OHM_EMBRYONIC_CARCINOMA_UP	0.214668	6.12e-05
BIOCARTA_PTEN_PATHWAY	0.214581	6.17e-05
HEIDENBLAD_AMPLIFIED_IN_SOFT_TISSUE_CANCER	0.214443	6.24e-05
NIKOLSKY_MUTATED_AND_AMPLIFIED_IN_BREAST_CANCER	0.21388	6.53e-05
REACTOME_COPI_MEDIATED_ANTEROGRADE_TRANSPORT	0.212932	7.04e-05
REACTOME_SIGNALING_BY_NTRK3_TRKC	0.212552	7.26e-05
REACTOME_RECYCLING_OF_BILE_ACIDS_AND_SALTS	0.21252	7.28e-05
REACTOME_SIGNALING_BY_FGFR1_IN_DISEASE	0.211225	8.07e-05
REACTOME_SIGNALING_BY_NTRK2_TRKB	0.211179	8.1e-05
REACTOME_REGULATION_OF_GENE_EXPRESSION_BY_HYPOXIA_INDUCIBLE_FACTOR	0.211048	8.19e-05
SILIGAN_TARGETS_OF_EWS_FLI1_FUSION_UP	0.210909	8.28e-05
BILD_CTNNB1_ONCOGENIC_SIGNATURE	0.210479	8.57e-05
REACTOME_P75NTR_NEGATIVELY_REGULATES_CELL_CYCLE_VIA_SC1	0.210298	8.69e-05
REACTOME_NEUROTRANSMITTER_RECEPTORS_AND_POSTSYNAPTIC_SIGNAL_TRANSMISSION	0.210126	8.81e-05
HOELZEL_NF1_TARGETS_DN	0.209714	9.1e-05
XU_AKT1_TARGETS_48HR	0.209488	9.27e-05
PID_ECADHERIN_KERATINOCYTE_PATHWAY	0.209151	9.52e-05
BOYAULT_LIVER_CANCER_SUBCLASS_G12_UP	0.208811	9.77e-05
HE_PTEN_TARGETS_UP	0.20868	9.88e-05
BROWNE_HCMV_INFECTION_6HR_DN	0.207784	0.000105942
KIM_ALL_DISORDERS_DURATION_CORR_UP	0.207433	0.0001089
HU_GENOTOXIN_ACTION_DIRECT_VS_INDIRECT_4HR	0.207428	0.000108942
GROSS_HIF1A_TARGETS_UP	0.207286	0.00011016
PECE_MAMMARY_STEM_CELL_DN	0.206792	0.000114488
SCHAEFFER_PROSTATE_DEVELOPMENT_AND_CANCER_BOX5_DN	0.206711	0.000115215
BIOCARTA_WNT_PATHWAY	0.205331	0.000128251
TCGA_GLIOBLASTOMA_COPY_NUMBER_DN	0.205072	0.000130848
REACTOME_SHC_RELATED_EVENTS_TRIGGERED_BY_IGF1R	0.204666	0.000135017
RIZKI_TUMOR_INVASIVENESS_2D_DN	0.204551	0.000136223
LI_WILMS_TUMOR_VS_FETAL_KIDNEY_2_DN	0.204471	0.000137068
REACTOME_NCAM_SIGNALING_FOR_NEURITE_OUT_GROWTH	0.204154	0.000140455
GRYDER_PAX3FOXO1_TOP_ENHANCERS	0.203945	0.000142738
PETRETTO_BLOOD_PRESSURE_DN	0.20376	0.000144785
IZADPANAH_STEM_CELL_ADIPOSE_VS_BONE_DN	0.203702	0.000145431
BHAT_ESR1_TARGETS_NOT_VIA_AKT1_DN	0.203114	0.000152141
REACTOME_SIGNALING_BY_PDGF	0.203063	0.000152738
YANAGIHARA_ESX1_TARGETS	0.202632	0.000157855
MATZUK_CENTRAL_FOR_FEMALE_FERTILITY	0.202304	0.000161867
REACTOME_MET_RECEPTOR_RECYCLING	0.202069	0.000164789
BIOCARTA_CTCF_PATHWAY	0.201599	0.000170795
REACTOME_REGULATION_OF_COMMISSURAL_AXON_PATHFINDING_BY_SLIT_AND_ROBO	0.20115	0.00017673
ZHENG_GLIOBLASTOMA_PLASTICITY_DN	0.19982	0.000195432
BERTUCCI_INVASIVE_CARCINOMA_DUCTAL_VS_LOBULAR_DN	0.199687	0.000197406
PID_ERBB1_RECEPTOR_PROXIMAL_PATHWAY	0.199317	0.000202986
DACOSTA_UV_RESPONSE_VIA_ERCC3_DN	0.199272	0.000203678
WU_HBX_TARGETS_1_DN	0.199034	0.000207343
HATADA_METHYLATED_IN_LUNG_CANCER_UP	0.198573	0.000214653
REACTOME_NCAM1_INTERACTIONS	0.198395	0.000217532
BAKKER_FOXO3_TARGETS_UP	0.198225	0.000220318
YAO_TEMPORAL_RESPONSE_TO_PROGESTERONE_CLUSTER_0	0.198204	0.00022066
REACTOME_TRANSLOCATION_OF_SLC2A4_GLUT4_TO_THE_PLASMA_MEMBRANE	0.198146	0.000221624
FIGUEROA_AML_METHYLATION_CLUSTER_7_DN	0.197769	0.000227964
REACTOME_DISEASES_OF_SIGNAL_TRANSDUCTION	0.197686	0.000229371
GRYDER_PAX3FOXO1_ENHANCERS_IN_TADS	0.197542	0.000231846
PASTURAL_RIZ1_TARGETS_DN	0.197414	0.000234072
PID_BMP_PATHWAY	0.197157	0.00023859
MCCLUNG_COCAIN_REWARD_4WK	0.196209	0.000255999
BONCI_TARGETS_OF_MIR15A_AND_MIR16_1	0.196159	0.000256961
BROWNE_HCMV_INFECTION_10HR_DN	0.196049	0.000259056
ZHU_CMV_8_HR_DN	0.19596	0.000260764
DAVICIONI_TARGETS_OF_PAX_FOXO1_FUSIONS_DN	0.195857	0.00026277
CASTELLANO_NRAS_TARGETS_DN	0.195847	0.000262949
DACOSTA_UV_RESPONSE_VIA_ERCC3_XPCS_DN	0.195622	0.000267371
MATZUK_SPERMATOGONIA	0.195425	0.000271277
REACTOME_SIGNALING_BY_FGFR4_IN_DISEASE	0.195337	0.000273046
RAO_BOUND_BY_SALL4_ISOFORM_A	0.195252	0.000274772
REACTOME_CALCINEURIN_ACTIVATES_NFAT	0.193871	0.000304129
MIKKELSEN_MCV6_HCP_WITH_H3K27ME3	0.193524	0.00031194
NABA_CORE_MATRISOME	0.193435	0.000313975
NOUZOVA_METHYLATED_IN_APL	0.193356	0.000315799
HASLINGER_B_CLL_WITH_13Q14_DELETION	0.193253	0.000318185
REACTOME_SEROTONIN_RECEPTORS	0.193114	0.000321431
TAKADA_GASTRIC_CANCER_COPY_NUMBER_UP	0.192801	0.000328853
ODONNELL_METASTASIS_UP	0.192652	0.000332448
GENTILE_UV_HIGH_DOSE_DN	0.192164	0.000344444
PID_AVB3_INTEGRIN_PATHWAY	0.192144	0.000344958
SMID_BREAST_CANCER_LUMINAL_A_UP	0.191544	0.000360292
REACTOME_DOWNSTREAM_SIGNALING_OF_ACTIVATED_FGFR1	0.191482	0.000361915
MOROSETTI_FACIOSCAPULOHUMERAL_MUSCULAR_DISTROPHY_UP	0.191423	0.000363454
MARTORIATI_MDM4_TARGETS_FETAL_LIVER_DN	0.191076	0.0003727
REACTOME_LIGAND_RECEPTOR_INTERACTIONS	0.191015	0.000374336
KEGG_PROSTATE_CANCER	0.190957	0.000375921
GRYDER_PAX3FOXO1_ENHANCERS_KO_DOWN	0.190852	0.00037877
GALIE_TUMOR_ANGIOGENESIS	0.190667	0.000383852
NABA_ECM_GLYCOPROTEINS	0.190627	0.000384975
BIOCARTA_MTOR_PATHWAY	0.190257	0.000395361
HAEGERSTRAND_RESPONSE_TO_IMATINIB	0.190251	0.00039553
MATZUK_EARLY_ANTRAL_FOLLICLE	0.190224	0.000396307
HADDAD_B_LYMPHOCYTE_PROGENITOR	0.190201	0.000396942
BRUNEAU_HEART_GREAT_VESSELS_AND_VALVULOGENESIS	0.18997	0.000403589
MIDORIKAWA_AMPLIFIED_IN_LIVER_CANCER	0.18969	0.000411794
TIEN_INTESTINE_PROBIOTICS_6HR_DN	0.189554	0.000415837
IKEDA_MIR1_TARGETS_UP	0.189537	0.000416347
SASSON_RESPONSE_TO_GONADOTROPHINS_DN	0.189425	0.000419689
BIOCARTA_TUBBY_PATHWAY	0.189387	0.000420825
REACTOME_TRANSPORT_AND_SYNTHESIS_OF_PAPS	0.18934	0.000422261
DER_IFN_BETA_RESPONSE_DN	0.188977	0.000433361
IWANAGA_CARCINOGENESIS_BY_KRAS_PTEN_DN	0.188845	0.000437472
BOQUEST_STEM_CELL_UP	0.188761	0.000440117
REACTOME_INTRA_GOLGI_TRAFFIC	0.188753	0.000440365
BREUHAHN_GROWTH_FACTOR_SIGNALING_IN_LIVER_CANCER	0.188627	0.000444326
MCGARVEY_SILENCED_BY_METHYLATION_IN_COLON_CANCER	0.188387	0.000451999
NABA_COLLAGENS	0.1882	0.000458061
REACTOME_COLLAGEN_CHAIN_TRIMERIZATION	0.1882	0.000458061
REACTOME_DOWNSTREAM_SIGNALING_OF_ACTIVATED_FGFR2	0.18809	0.000461667
DELASERNA_TARGETS_OF_MYOD_AND_SMARCA4	0.188084	0.000461876
PEREZ_TP53_AND_TP63_TARGETS	0.18804	0.000463324
DACOSTA_UV_RESPONSE_VIA_ERCC3_COMMON_DN	0.187249	0.000490079
KEGG_TGF_BETA_SIGNALING_PATHWAY	0.187225	0.000490905
BIOCARTA_CIRCADIAN_PATHWAY	0.187174	0.000492672
REACTOME_MET_ACTIVATES_PTPN11	0.186872	0.000503321
BIOCARTA_TERC_PATHWAY	0.186668	0.000510652
REACTOME_SIGNALING_BY_EGFRVIII_IN_CANCER	0.186251	0.000525879
LEE_AGING_CEREBELLUM_DN	0.186119	0.000530821
BIOCARTA_PDGF_PATHWAY	0.185949	0.000537212
REACTOME_COLLAGEN_BIOSYNTHESIS_AND_MODIFYING_ENZYMES	0.185815	0.000542288
MATZUK_LUTEAL_GENES	0.185793	0.000543117
SAKAI_TUMOR_INFILTRATING_MONOCYTES_UP	0.185775	0.000543806
MULLIGHAN_MLL_SIGNATURE_1_DN	0.185678	0.000547519
KINSEY_TARGETS_OF_EWSR1_FLII_FUSION_DN	0.185657	0.000548345
DUTERTRE_ESTRADIOL_RESPONSE_6HR_DN	0.185644	0.000548836
MCCABE_HOXC6_TARGETS_CANCER_UP	0.185307	0.000562007
MCBRYAN_PUBERTAL_BREAST_5_6WK_DN	0.185223	0.00056529
PID_ARF_3PATHWAY	0.18517	0.000567401
KEGG_GAP_JUNCTION	0.184076	0.000612507
CHIARADONNA_NEOPLASTIC_TRANSFORMATION_KRAS_DN	0.18388	0.000620942
SCHAEFFER_PROSTATE_DEVELOPMENT_AND_CANCER_BOX2_UP	0.183877	0.000621063
KEGG_GLIOMA	0.183774	0.000625534
REACTOME_IRS_MEDIATED_SIGNALLING	0.183585	0.000633815
KEGG_ADHERENS_JUNCTION	0.183541	0.000635747
GARGALOVIC_RESPONSE_TO_OXIDIZED_PHOSPHOLIPIDS_CYAN_UP	0.183518	0.000636768
JOSEPH_RESPONSE_TO_SODIUM_BUTYRATE_DN	0.183506	0.000637321
REACTOME_SIGNALING_BY_FGFR_IN_DISEASE	0.183284	0.000647203
WONG_ENDMETRIUM_CANCER_DN	0.18258	0.000679591
CAIRO_HEPATOBLASTOMA_UP	0.182532	0.000681858
SCHLESINGER_METHYLATED_IN_COLON_CANCER	0.182474	0.000684589
GENTILE_UV_LOW_DOSE_DN	0.182427	0.000686812
BENPORATH_EED_TARGETS	0.182385	0.000688808
XU_GH1_AUTOCRINE_TARGETS_DN	0.181932	0.000710686
DAVICIONI_MOLECULAR_ARMS_VS_ERMS_DN	0.181916	0.000711452
NIKOLSKY_BREAST_CANCER_20P13_AMPLICON	0.18154	0.000730147
ASTON_MAJOR_DEPRESSIVE_DISORDER_DN	0.181282	0.000743217
REACTOME_HYDROLYSIS_OF_LPC	0.180875	0.000764243
PID_RET_PATHWAY	0.180866	0.000764752
PID_NOTCH_PATHWAY	0.180847	0.000765723
REACTOME_RET_SIGNALING	0.180735	0.000771608
REACTOME_SIGNALING_BY_RAS_MUTANTS	0.180693	0.000773857
HARRIS_BRAIN_CANCER_PROGENITORS	0.180245	0.000797962
RICKMAN_HEAD_AND_NECK_CANCER_B	0.17999	0.000811944
RUIZ_TNC_TARGETS_UP	0.17977	0.000824221
INGRAM_SHH_TARGETS	0.179665	0.000830179
REACTOME_FOXO_MEDIATED_TRANSCRIPTION_OF_OXIDATIVE_STRESS_METABOLIC_AND_NEURONAL_GENES	0.179586	0.000834637
LIU_PROSTATE_CANCER_DN	0.17929	0.000851609
MCCABE_BOUND_BY_HOXC6	0.179257	0.000853549
BUYTAERT_PHOTODYNAMIC_THERAPY_STRESS_UP	0.178382	0.00090573
BIOCARTA_EPHA4_PATHWAY	0.178315	0.000909897
REACTOME_ONCOGENIC_MAPK_SIGNALING	0.17819	0.000917624
NIKOLSKY_BREAST_CANCER_17Q11_Q21_AMPLICON	0.177827	0.000940383
REACTOME_RETROGRADE_TRANSPORT_AT_THE_TRANS_GOLGI_NETWORK	0.177804	0.000941845
CAFFAREL_RESPONSE_TO_THC_8HR_5_UP	0.1777	0.000948484
NGUYEN_NOTCH1_TARGETS_UP	0.177574	0.000956576
MATTIOLI_MULTIPLE_MYELOMA_WITH_14Q32_TRANSLOCATIONS	0.177414	0.000966921
LEIN_MIDBRAIN_MARKERS	0.177218	0.000979798
ACEVEDO_METHYLATED_IN_LIVER_CANCER_DN	0.176839	0.00100508
GARGALOVIC_RESPONSE_TO_OXIDIZED_PHOSPHOLIPIDS_RED_DN	0.17681	0.00100699
ZHENG_IL22_SIGNALING_DN	0.176681	0.00101575
REACTOME_MYOGENESIS	0.176591	0.00102195
REACTOME_SIGNALING_BY_TGF_BETA_FAMILY_MEMBERS	0.175982	0.00106448
BYSTRYKH_SCP2_QTL	0.175708	0.00108414
IVANOVA_HEMATOPOIESIS_STEM_CELL_AND_PROGENITOR	0.175454	0.00110262
SAGIV_CD24_TARGETS_UP	0.175327	0.00111198
BOQUEST_STEM_CELL_CULTURED_VS_FRESH_DN	0.175309	0.00111332
SASSON_RESPONSE_TO_FORSKOLIN_DN	0.175174	0.00112336
VALK_AML_CLUSTER_9	0.17504	0.00113345
REACTOME_IRE1ALPHA_ACTIVATES_CHAPERONES	0.174721	0.00115773
LIU_CMYB_TARGETS_DN	0.174545	0.00117137
REACTOME_FGFR1_MUTANT_RECEPTOR_ACTIVATION	0.174511	0.00117397
DAZARD_RESPONSE_TO_UV_SCC_DN	0.174382	0.00118405
NIKOLSKY_BREAST_CANCER_20Q11_AMPLICON	0.17438	0.00118422
REACTOME_PEPTIDE_HORMONE_METABOLISM	0.17438	0.00118423
BENPORATH_PRC2_TARGETS	0.174328	0.00118834
BIOCARTA_EIF4_PATHWAY	0.174105	0.001206
GARGALOVIC_RESPONSE_TO_OXIDIZED_PHOSPHOLIPIDS_MAGENTA_UP	0.17404	0.0012112
ZHAN_MULTIPLE_MYELOMA_MF_DN	0.173909	0.00122175
REACTOME_DOWNSTREAM_SIGNALING_OF_ACTIVATED_FGFR4	0.173684	0.00124001
GENTILE_UV_RESPONSE_CLUSTER_D2	0.173526	0.00125299
GOBERT_OLIGODENDROCYTE_DIFFERENTIATION_DN	0.173413	0.00126241
REACTOME_HORMONE_LIGAND_BINDING_RECEPTORS	0.173377	0.00126541
REACTOME_ACTIVATED_NTRK3_SIGNALS_THROUGH_PI3K	0.173115	0.00128746
REN_ALVEOLAR_RHABDOMYOSARCOMA_UP	0.1731	0.00128868
FRIDMAN_SENESCENCE_DN	0.172843	0.00131064
BIOCARTA_VIP_PATHWAY	0.172822	0.00131249
CHIN_BREAST_CANCER_COPY_NUMBER_UP	0.172798	0.00131459
MYLLYKANGAS_AMPLIFICATION_HOT_SPOT_2	0.172745	0.00131912
IKEDA_MIR30_TARGETS_UP	0.172521	0.00133867
REACTOME_GOLGI_TO_ER_RETROGRADE_TRANSPORT	0.17248	0.00134229
RICKMAN_HEAD_AND_NECK_CANCER_F	0.171716	0.00141116
TRAYNOR_RETT_SYNDROM_UP	0.171708	0.00141191
REACTOME_SIGNALING_BY_CYTOSOLIC_FGFR1_FUSION_MUTANTS	0.171652	0.0014171
BERTUCCI_MEDULLARY_VS_DUCTAL_BREAST_CANCER_DN	0.171598	0.00142204
COLLER_MYC_TARGETS_DN	0.171507	0.00143058
QI_PLASMACYTOMA_DN	0.171194	0.00146005
WAMUNYOKOLI_OVARIAN_CANCER_LMP_DN	0.171058	0.00147309
CROONQUIST_STROMAL_STIMULATION_DN	0.171034	0.0014753
LU_EZH2_TARGETS_DN	0.170415	0.00153595
REACTOME_PROLACTIN_RECEPTOR_SIGNALING	0.170315	0.00154586
GOBERT_CORE_OLIGODENDROCYTE_DIFFERENTIATION	0.170284	0.00154902
REACTOME_CELL_EXTRACELLULAR_MATRIX_INTERACTIONS	0.170062	0.0015715
REACTOME_ATTACHMENT_OF_GPI_ANCHOR_TO_UPAR	0.169962	0.00158165
MYLLYKANGAS_AMPLIFICATION_HOT_SPOT_24	0.169916	0.0015864
REACTOME_BILE_ACID_AND_BILE_SALT_METABOLISM	0.169865	0.00159167
SHIN_B_CELL_LYMPHOMA_CLUSTER_7	0.169733	0.00160525
GENTILE_UV_RESPONSE_CLUSTER_D4	0.16971	0.00160762
REACTOME_COPI_INDEPENDENT_GOLGI_TO_ER_RETROGRADE_TRAFFIC	0.169702	0.00160849
KUUSELO_PANCREATIC_CANCER_19Q13_AMPLIFICATION	0.169448	0.00163515
HUMMERICH_BENIGN_SKIN_TUMOR_DN	0.169308	0.00164994
VERRECCHIA_RESPONSE_TO_TGFB1_C6	0.169061	0.00167641
PID_AR_NONGENOMIC_PATHWAY	0.169058	0.0016767
BIOCARTA_ERYTH_PATHWAY	0.168939	0.00168962
PID_ERBB4_PATHWAY	0.168872	0.0016969
LIEN_BREAST_CARCINOMA_METAPLASTIC	0.168854	0.00169894
FIRESTEIN_PROLIFERATION	0.168853	0.001699
LEIN_LOCALIZED_TO_DISTAL_AND_PROXIMAL_DENDRITES	0.16872	0.00171358
IKEDA_MIR133_TARGETS_UP	0.168715	0.00171414
SETLUR_PROSTATE_CANCER_TMPRSS2_ERG_FUSION_UP	0.168655	0.00172074
PILON_KLF1_TARGETS_UP	0.168639	0.00172261
RORIE_TARGETS_OF_EWSR1_FLI1_FUSION_DN	0.168189	0.00177302
REACTOME_CONSTITUTIVE_SIGNALING_BY_ABERRANT_PI3K_IN_CANCER	0.168178	0.00177431
CAFFAREL_RESPONSE_TO_THC_UP	0.168174	0.00177479
OHM_METHYLATED_IN_ADULT_CANCERS	0.168137	0.00177897
PLASARI_TGFB1_SIGNALING_VIA_NFIC_1HR_DN	0.167996	0.00179512
ASGHARZADEH_NEUROBLASTOMA_POOR_SURVIVAL_DN	0.167689	0.00183075
KEGG_TYPE_II_DIABETES_MELLITUS	0.167431	0.00186111
WNT_SIGNALING	0.167387	0.00186643
REACTOME_ACTIVATED_NOTCH1_TRANSMITS_SIGNAL_TO_THE_NUCLEUS	0.167366	0.00186883
REACTOME_INSULIN_RECEPTOR_SIGNALLING_CASCADE	0.167362	0.00186936
BIOCARTA_LEPTIN_PATHWAY	0.16729	0.00187799
FIRESTEIN_CTNNB1_PATHWAY	0.166895	0.00192586
REACTOME_ECM_PROTEOGLYCANS	0.166852	0.00193116
KEGG_SMALL_CELL_LUNG_CANCER	0.16682	0.00193508
BIOCARTA_P53_PATHWAY	0.166585	0.00196415
DAVICIONI_PAX_FOXO1_SIGNATURE_IN_ARMS_DN	0.16652	0.00197239
BIOCARTA_IGF1MTOR_PATHWAY	0.166194	0.00201359
BRUNEAU_SEPTATION_VENTRICULAR	0.166082	0.00202786
WANG_RESPONSE_TO_ANDROGEN_UP	0.165974	0.00204185
BIOCARTA_VITCB_PATHWAY	0.16597	0.00204229
MARZEC_IL2_SIGNALING_DN	0.165953	0.00204459
KEGG_ERBB_SIGNALING_PATHWAY	0.16593	0.00204755
DAVICIONI_RHABDOMYOSARCOMA_PAX_FOXO1_FUSION_DN	0.165875	0.00205465
KIM_PTEN_TARGETS_DN	0.165853	0.00205749
CARD_MIR302A_TARGETS	0.165716	0.00207546
TIEN_INTESTINE_PROBIOTICS_2HR_DN	0.165407	0.00211636
CAMPS_COLON_CANCER_COPY_NUMBER_UP	0.165327	0.00212707
GAUSSMANN_MLL_AF4_FUSION_TARGETS_B_UP	0.16531	0.00212939
KEGG_GLYCOSAMINOGLYCAN_BIOSYNTHESIS_CHONDROITIN_SULFATE	0.165289	0.00213223
MILI_PSEUDOPODIA_CHEMOTAXIS_DN	0.165259	0.0021362
BIOCARTA_PS1_PATHWAY	0.165208	0.00214308
KINNEY_DNMT1_METHYLATION_TARGETS	0.165204	0.00214371
LIM_MAMMARY_LUMINAL_MATURE_DN	0.165169	0.00214835
MAINA_VHL_TARGETS_UP	0.165144	0.00215174
FARMER_BREAST_CANCER_CLUSTER_8	0.165106	0.0021569
REACTOME_SIGNALING_BY_NOTCH1	0.165015	0.00216935
KIM_GERMINAL_CENTER_T_HELPER_DN	0.164966	0.00217603
KEGG_ADIPOCYTOKINE_SIGNALING_PATHWAY	0.164908	0.00218408
KEGG_HYPERTROPHIC_CARDIOMYOPATHY_HCM	0.16486	0.00219062
PID_AJDISS_2PATHWAY	0.164779	0.00220182
REACTOME_RUNX1_REGULATES_TRANSCRIPTION_OF_GENES_INVOLVED_IN_BCR_SIGNALING	0.16474	0.00220725
YOSHIMURA_MAPK8_TARGETS_DN	0.164679	0.00221578
BIOCARTA_PGC1A_PATHWAY	0.164644	0.0022206
RAMJAUN_APOPTOSIS_BY_TGFB1_VIA_SMAD4_UP	0.164332	0.00226463
REACTOME_AKT_PHOSPHORYLATES_TARGETS_IN_THE_CYTOSOL	0.164089	0.00229938
TERAMOTO_OPN_TARGETS_CLUSTER_6	0.163995	0.00231289
LIM_MAMMARY_STEM_CELL_UP	0.163982	0.00231481
MEISSNER_NPC_HCP_WITH_H3K27ME3	0.163889	0.00232838
PID_TGFBR_PATHWAY	0.163872	0.00233078
TAVAZOIE_METASTASIS	0.163835	0.00233629
HOEBEKE_LYMPHOID_STEM_CELL_UP	0.163657	0.00236234
REACTOME_MET_ACTIVATES_PTK2_SIGNALING	0.163557	0.00237726
REACTOME_DOWNSTREAM_SIGNALING_OF_ACTIVATED_FGFR3	0.163474	0.00238954
BIOCARTA_EDG1_PATHWAY	0.163461	0.00239152
REACTOME_GP1B_IX_V_ACTIVATION_SIGNALLING	0.163438	0.0023949
BENPORATH_NOS_TARGETS	0.163409	0.00239924
REACTOME_VEGFR2_MEDIATED_CELL_PROLIFERATION	0.163355	0.00240741
RIZ_ERYTHROID_DIFFERENTIATION_6HR	0.163234	0.00242567
REACTOME_SYNTHESIS_OF_PE	0.163175	0.00243456
REACTOME_MET_INTERACTS_WITH_TNS_PROTEINS	0.16317	0.00243529
NIKOLSKY_BREAST_CANCER_17P11_AMPLICON	0.163127	0.00244185
BIOCARTA_EPO_PATHWAY	0.163085	0.00244833
SCHAEFFER_PROSTATE_DEVELOPMENT_48HR_DN	0.16305	0.00245364
ASTON_MAJOR_DEPRESSIVE_DISORDER_UP	0.162984	0.00246383
REACTOME_TRANSCRIPTIONAL_REGULATION_OF_WHITE_ADIPOCYTE_DIFFERENTIATION	0.162925	0.00247278
NABA_PROTEOGLYCANS	0.162672	0.00251207
REACTOME_DEFECTIVE_CHST6_CAUSES_MCDC1	0.162214	0.00258462
REACTOME_EXTRACELLULAR_MATRIX_ORGANIZATION	0.16215	0.0025949
YAGUE_PRETUMOR_DRUG_RESISTANCE_DN	0.16213	0.00259813
REACTOME_FORMATION_OF_TUBULIN_FOLDING_INTERMEDIATES_BY_CCT_TRIC	0.161927	0.00263096
REACTOME_NETRIN_1_SIGNALING	0.161842	0.00264484
KEGG_CALCIUM_SIGNALING_PATHWAY	0.161839	0.00264539
BENPORATH_ES_WITH_H3K27ME3	0.161837	0.00264571
BONOME_OVARIAN_CANCER_SURVIVAL_OPTIMAL_DEBULKING	0.161705	0.00266737
SCHAEFFER_PROSTATE_DEVELOPMENT_6HR_DN	0.161435	0.00271232
RADMACHER_AML_PROGNOSIS	0.161363	0.00272428
KEGG_MELANOMA	0.161265	0.00274083
REACTOME_TRANSPORT_OF_CONNEXONS_TO_THE_PLASMA_MEMBRANE	0.161192	0.00275333
REACTOME_ACTIVATION_OF_SMO	0.161104	0.00276819
MYLLYKANGAS_AMPLIFICATION_HOT_SPOT_17	0.161038	0.00277959
REACTOME_TRANSPORT_TO_THE_GOLGI_AND_SUBSEQUENT_MODIFICATION	0.161023	0.00278214
BIOCARTA_P38MAPK_PATHWAY	0.160984	0.00278887
PID_INSULIN_PATHWAY	0.160872	0.00280809
REACTOME_RUNX2_REGULATES_OSTEOBLAST_DIFFERENTIATION	0.160754	0.00282852
ALONSO_METASTASIS_NEURAL_UP	0.160664	0.00284426
MATZUK_SPERMATID_DIFFERENTIATION	0.160538	0.00286642
REACTOME_TRANSMISSION_ACROSS_CHEMICAL_SYNAPSES	0.160498	0.00287348
MEISSNER_BRAIN_HCP_WITH_H3_UNMETHYLATED	0.160424	0.00288658
PEREZ_TP53_TARGETS	0.160371	0.00289589
KEGG_NEUROACTIVE_LIGAND_RECEPTOR_INTERACTION	0.160351	0.00289945
KEGG_HEDGEHOG_SIGNALING_PATHWAY	0.160321	0.00290489
REACTOME_ESTROGEN_STIMULATED_SIGNALING_THROUGH_PRKCZ	0.160054	0.00295283
GRADE_COLON_AND_RECTAL_CANCER_DN	0.159822	0.00299511
SWEET_KRAS_TARGETS_UP	0.159808	0.00299761
KEGG_WNT_SIGNALING_PATHWAY	0.159793	0.00300037
DAWSON_METHYLATED_IN_LYMPHOMA_TCL1	0.159081	0.00313371
BILANGES_SERUM_SENSITIVE_VIA_TSC2	0.158781	0.00319148
ZHU_CMV_ALL_DN	0.158695	0.00320828
KORKOLA_SEMINOMA_UP	0.1586	0.00322684
PID_PI3KCI_AKT_PATHWAY	0.158436	0.00325928
BYSTRYKH_HEMATOPOIESIS_STEM_CELL_SCP2_QTL_TRANS	0.158401	0.00326608
MCCABE_HOXC6_TARGETS_DN	0.158305	0.00328518
WANG_MLL_TARGETS	0.157759	0.00339567
KEGG_CHRONIC_MYELOID_LEUKEMIA	0.157225	0.00350706
REACTOME_MET_PROMOTES_CELL_MOTILITY	0.157155	0.00352191
CHASSOT_SKIN_WOUND	0.157132	0.00352677
BIOCARTA_MEF2D_PATHWAY	0.156894	0.00357783
SAMOLS_TARGETS_OF_KHSV_MIRNAS_UP	0.156889	0.00357893
VERHAAK_GLIOBLASTOMA_CLASSICAL	0.156868	0.00358337
PID_FAK_PATHWAY	0.156864	0.00358418
REACTOME_ROLE_OF_SECOND_MESSENGERS_IN_NETRIN_1_SIGNALING	0.156829	0.00359182
BIOCARTA_CTBP1_PATHWAY	0.156794	0.00359943
REACTOME_REGULATION_OF_LIPID_METABOLISM_BY_PEROXISOME_PROLIFERATOR_ACTIVATED_RECEPTOR_ALPHA_PPARALPHA	0.156787	0.00360093
REACTOME_SIGNALING_BY_MET	0.15668	0.00362404
VECCHI_GASTRIC_CANCER_ADVANCED_VS_EARLY_UP	0.156476	0.0036689
MCCLUNG_CREB1_TARGETS_DN	0.156396	0.00368653
ABBUD_LIF_SIGNALING_2_DN	0.156225	0.00372455
JAZAERI_BREAST_CANCER_BRCA1_VS_BRCA2_DN	0.156085	0.00375596
ONDER_CDH1_TARGETS_2_UP	0.15604	0.00376608
JOHANSSON_BRAIN_CANCER_EARLY_VS_LATE_DN	0.156028	0.00376888
PID_RHOA_PATHWAY	0.156007	0.00377351
SAKAI_CHRONIC_HEPATITIS_VS_LIVER_CANCER_DN	0.156006	0.00377384
KEGG_PATHWAYS_IN_CANCER	0.155876	0.00380329
MARTINEZ_RESPONSE_TO_TRABECTEDIN_DN	0.155859	0.00380707
PID_TRKR_PATHWAY	0.15581	0.00381834
SABATES_COLORECTAL_ADENOMA_DN	0.15578	0.00382521
PID_ERBB1_INTERNALIZATION_PATHWAY	0.15572	0.0038389
REACTOME_TIE2_SIGNALING	0.155483	0.00389367
REACTOME_DEFECTIVE_ST3GAL3_CAUSES_MCT12_AND_EIEE15	0.155386	0.00391636
BIOCARTA_TPO_PATHWAY	0.155242	0.0039502
MIYAGAWA_TARGETS_OF_EWSR1_ETS_FUSIONS_DN	0.155206	0.00395853
KEGG_MTOR_SIGNALING_PATHWAY	0.155005	0.0040063
GABRIELY_MIR21_TARGETS	0.155003	0.00400672
YAO_TEMPORAL_RESPONSE_TO_PROGESTERONE_CLUSTER_1	0.154972	0.00401414
GINESTIER_BREAST_CANCER_ZNF217_AMPLIFIED_UP	0.15484	0.00404579
WOTTON_RUNX_TARGETS_DN	0.15478	0.00406042
LIN_NPAS4_TARGETS_UP	0.154735	0.00407119
MIKKELSEN_NPC_HCP_WITH_H3K27ME3	0.154704	0.00407859
PID_AR_TF_PATHWAY	0.154566	0.0041122
REACTOME_SIGNALING_BY_RECEPTOR_TYROSINE_KINASES	0.154493	0.00413029
MCDOWELL_ACUTE_LUNG_INJURY_DN	0.15447	0.00413575
BIOCARTA_HDAC_PATHWAY	0.154275	0.00418394
LUCAS_HNF4A_TARGETS_DN	0.154104	0.00422655
MEISSNER_BRAIN_HCP_WITH_H3K27ME3	0.154094	0.00422919
REACTOME_COLLAGEN_FORMATION	0.154086	0.00423108
VERRECCHIA_RESPONSE_TO_TGFB1_C3	0.153997	0.00425352
ZHAN_MULTIPLE_MYELOMA_CD1_VS_CD2_DN	0.153896	0.00427898
NABA_ECM_AFFILIATED	0.153866	0.00428653
REACTOME_CROSSLINKING_OF_COLLAGEN_FIBRILS	0.153613	0.00435119
BIOCARTA_ERK5_PATHWAY	0.153473	0.00438739
NABA_MATRISOME	0.153156	0.00447013
CHEN_NEUROBLASTOMA_COPY_NUMBER_GAINS	0.153043	0.0045001
GAVIN_IL2_RESPONSIVE_FOXP3_TARGETS_DN	0.152871	0.00454587
REACTOME_STIMULI_SENSING_CHANNELS	0.152851	0.00455116
REACTOME_COPI_DEPENDENT_GOLGI_TO_ER_RETROGRADE_TRAFFIC	0.152756	0.0045767
BROWNE_HCMV_INFECTION_12HR_DN	0.152674	0.00459873
GUO_HEX_TARGETS_UP	0.152538	0.00463556
GARGALOVIC_RESPONSE_TO_OXIDIZED_PHOSPHOLIPIDS_YELLOW_UP	0.152447	0.00466059
REACTOME_ER_TO_GOLGI_ANTEROGRADE_TRANSPORT	0.15226	0.00471182
WU_SILENCED_BY_METHYLATION_IN_BLADDER_CANCER	0.152157	0.00474037
REACTOME_DCC_MEDIATED_ATTRACTIVE_SIGNALING	0.152075	0.00476328
BIOCARTA_PRC2_PATHWAY	0.151669	0.00487787
WANG_RESPONSE_TO_FORSKOLIN_UP	0.151568	0.00490652
BIOCARTA_EGF_PATHWAY	0.151565	0.0049075
RODRIGUES_THYROID_CARCINOMA_POORLY_DIFFERENTIATED_DN	0.151289	0.00498706
PID_RB_1PATHWAY	0.151247	0.00499929
LEE_INTRATHYMIC_T_PROGENITOR	0.151201	0.00501274
DAZARD_RESPONSE_TO_UV_NHEK_DN	0.150955	0.00508521
REACTOME_NEURONAL_SYSTEM	0.150927	0.00509333
REACTOME_P130CAS_LINKAGE_TO_MAPK_SIGNALING_FOR_INTEGRINS	0.150722	0.00515447
GROSS_ELK3_TARGETS_UP	0.150555	0.00520463
CHEN_HOXA5_TARGETS_9HR_UP	0.150553	0.0052054
REACTOME_MET_ACTIVATES_PI3K_AKT_SIGNALING	0.150443	0.00523856
KYNG_RESPONSE_TO_H2O2_VIA_ERCC6_UP	0.150434	0.00524134
BERENJENO_ROCK_SIGNALING_NOT_VIA_RHOA_DN	0.150429	0.00524284
CONRAD_STEM_CELL	0.150414	0.00524762
REACTOME_SIGNALING_BY_ERYTHROPOIETIN	0.150409	0.00524888
REACTOME_CLEC7A_DECTIN_1_INDUCES_NFAT_ACTIVATION	0.150373	0.00526
LEE_METASTASIS_AND_ALTERNATIVE_SPLICING_UP	0.150337	0.00527108
HOLLERN_SOLID_NODULAR_BREAST_TUMOR_DN	0.150236	0.0053018
HOLLEMAN_VINCRISTINE_RESISTANCE_ALL_UP	0.150215	0.00530823
WANG_SMARCE1_TARGETS_UP	0.15006	0.00535624
REACTOME_GABA_B_RECEPTOR_ACTIVATION	0.150036	0.00536365
WILLIAMS_ESR1_TARGETS_DN	0.149951	0.00539016
BIOCARTA_PAR1_PATHWAY	0.14988	0.00541239
REACTOME_SIGNALING_BY_BMP	0.149839	0.00542501
BURTON_ADIPOGENESIS_9	0.149793	0.0054397
YANG_BCL3_TARGETS_DN	0.149587	0.00550469
VERNELL_RETINOBLASTOMA_PATHWAY_DN	0.149525	0.00552458
KEGG_LONG_TERM_POTENTIATION	0.149435	0.00555325
JECHLINGER_EPITHELIAL_TO_MESENCHYMAL_TRANSITION_DN	0.149217	0.00562331
NAGASHIMA_NRG1_SIGNALING_DN	0.149101	0.00566096
KAMMINGA_SENESCENCE	0.149033	0.00568317
PID_PDGFRA_PATHWAY	0.148864	0.00573871
SHARMA_PILOCYTIC_ASTROCYTOMA_LOCATION_DN	0.148768	0.00577064
REACTOME_INTRACELLULAR_SIGNALING_BY_SECOND_MESSENGERS	0.148759	0.00577364
DASU_IL6_SIGNALING_SCAR_DN	0.148739	0.00578033
LEIN_ASTROCYTE_MARKERS	0.14859	0.00582989
MIKKELSEN_DEDIFFERENTIATED_STATE_DN	0.148575	0.00583478
MEISSNER_BRAIN_HCP_WITH_H3K4ME3_AND_H3K27ME3	0.148483	0.00586584
TSUTSUMI_FBXW8_TARGETS	0.148434	0.00588208
GRESHOCK_CANCER_COPY_NUMBER_UP	0.148264	0.00593967
NAISHIRO_CTNNB1_TARGETS_WITH_LEF1_MOTIF	0.148005	0.00602846
VART_KSHV_INFECTION_ANGIOGENIC_MARKERS_DN	0.147949	0.00604772
ACEVEDO_LIVER_CANCER_WITH_H3K9ME3_UP	0.147865	0.00607697
BREDEMEYER_RAG_SIGNALING_NOT_VIA_ATM_UP	0.147766	0.00611147
KEGG_ENDOCYTOSIS	0.147765	0.00611178
SWEET_LUNG_CANCER_KRAS_DN	0.147721	0.00612718
GARGALOVIC_RESPONSE_TO_OXIDIZED_PHOSPHOLIPIDS_TURQUOISE_UP	0.147709	0.00613134
NAKAMURA_ADIPOGENESIS_LATE_DN	0.147689	0.00613841
HOLLEMAN_VINCRISTINE_RESISTANCE_B_ALL_UP	0.147672	0.0061445
TERAO_AOX4_TARGETS_HG_UP	0.147653	0.0061509
THUM_MIR21_TARGETS_HEART_DISEASE_UP	0.147537	0.00619198
BIOCARTA_MET_PATHWAY	0.147523	0.00619695
MASRI_RESISTANCE_TO_TAMOXIFEN_AND_AROMATASE_INHIBITORS_DN	0.147448	0.00622334
SCHAEFFER_PROSTATE_DEVELOPMENT_AND_CANCER_BOX6_UP	0.147436	0.00622749
PID_ILK_PATHWAY	0.147388	0.00624463
SCHAEFFER_SOX9_TARGETS_IN_PROSTATE_DEVELOPMENT_DN	0.147261	0.0062899
SOTIRIOU_BREAST_CANCER_GRADE_1_VS_3_DN	0.14723	0.00630099
REACTOME_MECP2_REGULATES_NEURONAL_RECEPTORS_AND_CHANNELS	0.147162	0.00632549
PID_HDAC_CLASSIII_PATHWAY	0.147129	0.00633737
REACTOME_VESICLE_MEDIATED_TRANSPORT	0.147043	0.00636838
MARTINEZ_RB1_AND_TP53_TARGETS_DN	0.146974	0.00639373
DAVICIONI_TARGETS_OF_PAX_FOXO1_FUSIONS_UP	0.146747	0.00647647
KYNG_NORMAL_AGING_UP	0.146685	0.00649933
REACTOME_KERATAN_SULFATE_DEGRADATION	0.146648	0.00651292
REACTOME_SYNTHESIS_OF_PIPS_AT_THE_PLASMA_MEMBRANE	0.14661	0.00652722
NIKOLSKY_BREAST_CANCER_12Q24_AMPLICON	0.146477	0.00657648
REACTOME_SIGNALING_BY_FGFR3_FUSIONS_IN_CANCER	0.146451	0.00658604
MAGRANGEAS_MULTIPLE_MYELOMA_IGLL_VS_IGLK_UP	0.146379	0.00661315
PID_NCADHERIN_PATHWAY	0.14636	0.00662013
WILCOX_RESPONSE_TO_PROGESTERONE_DN	0.146338	0.00662866
ZWANG_CLASS_2_TRANSIENTLY_INDUCED_BY_EGF	0.146324	0.00663391
BIOCARTA_ARAP_PATHWAY	0.146264	0.00665635
REACTOME_ADRENALINE_NORADRENALINE_INHIBITS_INSULIN_SECRETION	0.146257	0.00665888
SHEDDEN_LUNG_CANCER_GOOD_SURVIVAL_A12	0.146234	0.00666768
REACTOME_GABA_RECEPTOR_ACTIVATION	0.146209	0.00667716
REACTOME_DEGRADATION_OF_THE_EXTRACELLULAR_MATRIX	0.146145	0.00670124
CHARAFE_BREAST_CANCER_BASAL_VS_MESENCHYMAL_DN	0.146064	0.00673193
ALCALAY_AML_BY_NPM1_LOCALIZATION_UP	0.145996	0.00675799
LANDIS_ERBB2_BREAST_TUMORS_65_UP	0.145836	0.00681924
REACTOME_ROLE_OF_ABL_IN_ROBO_SLIT_SIGNALING	0.145789	0.0068373
REACTOME_ACTIVATED_NTRK3_SIGNALS_THROUGH_RAS	0.145584	0.00691712
PID_IGF1_PATHWAY	0.145525	0.00694015
DUTERTRE_ESTRADIOL_RESPONSE_24HR_DN	0.145502	0.0069489
PETRETTO_CARDIAC_HYPERTROPHY	0.145485	0.00695571
REACTOME_ASSEMBLY_AND_CELL_SURFACE_PRESENTATION_OF_NMDA_RECEPTORS	0.145449	0.00696963
REACTOME_NEGATIVE_REGULATION_OF_THE_PI3K_AKT_NETWORK	0.145412	0.00698428
LI_INDUCED_T_TO_NATURAL_KILLER_DN	0.145397	0.00699039
REACTOME_RAS_ACTIVATION_UPON_CA2PLUS_INFLUX_THROUGH_NMDA_RECEPTOR	0.145306	0.00702635
KEGG_DILATED_CARDIOMYOPATHY	0.145253	0.00704712
PID_ARF6_TRAFFICKING_PATHWAY	0.145192	0.00707128
REACTOME_SIGNALING_BY_EGFR	0.145145	0.00708994
REACTOME_GLUTAMATE_BINDING_ACTIVATION_OF_AMPA_RECEPTORS_AND_SYNAPTIC_PLASTICITY	0.145104	0.00710651
DELYS_THYROID_CANCER_DN	0.145039	0.00713231
RIGGI_EWING_SARCOMA_PROGENITOR_DN	0.144909	0.00718481
YAMAZAKI_TCEB3_TARGETS_UP	0.14485	0.00720849
BEGUM_TARGETS_OF_PAX3_FOXO1_FUSION_DN	0.144712	0.00726475
KAAB_HEART_ATRIUM_VS_VENTRICLE_UP	0.144654	0.00728836
MILI_PSEUDOPODIA	0.144537	0.00733616
ZHU_CMV_24_HR_DN	0.144497	0.00735274
REACTOME_RECYCLING_PATHWAY_OF_L1	0.144495	0.00735337
KEGG_INOSITOL_PHOSPHATE_METABOLISM	0.144491	0.00735533
PID_ALK2_PATHWAY	0.144458	0.00736885
NELSON_RESPONSE_TO_ANDROGEN_DN	0.144453	0.00737093
PID_EPHA2_FWD_PATHWAY	0.144446	0.00737367
PLASARI_NFIC_TARGETS_BASAL_DN	0.144352	0.00741262
IVANOVA_HEMATOPOIESIS_STEM_CELL	0.144155	0.00749482
HUMMEL_BURKITTS_LYMPHOMA_UP	0.14401	0.00755573
RAO_BOUND_BY_SALL4_ISOFORM_B	0.143983	0.00756702
PID_EPHB_FWD_PATHWAY	0.143697	0.00768889
HADDAD_T_LYMPHOCYTE_AND_NK_PROGENITOR_UP	0.143644	0.00771138
KEGG_ECM_RECEPTOR_INTERACTION	0.143597	0.00773187
DURCHDEWALD_SKIN_CARCINOGENESIS_DN	0.143542	0.00775572
REACTOME_FRS_MEDIATED_FGFR2_SIGNALING	0.143526	0.00776236
PID_HDAC_CLASSII_PATHWAY	0.143523	0.00776368
PEREZ_TP63_TARGETS	0.143421	0.00780814
KEGG_NON_SMALL_CELL_LUNG_CANCER	0.143361	0.00783398
MAHADEVAN_IMATINIB_RESISTANCE_UP	0.143272	0.0078729
BENPORATH_SUZ12_TARGETS	0.143212	0.00789942
VERRECCHIA_EARLY_RESPONSE_TO_TGFB1	0.143195	0.00790662
WANG_LSD1_TARGETS_UP	0.143157	0.00792332
COURTOIS_SENESCENCE_TRIGGERS	0.143102	0.00794753
LE_NEURONAL_DIFFERENTIATION_UP	0.142998	0.00799354
PID_SYNDECAN_1_PATHWAY	0.142997	0.00799416
YAO_TEMPORAL_RESPONSE_TO_PROGESTERONE_CLUSTER_16	0.142924	0.00802675
PID_BETA_CATENIN_NUC_PATHWAY	0.142754	0.00810261
REACTOME_CHREBP_ACTIVATES_METABOLIC_GENE_EXPRESSION	0.142737	0.00811043
BIOCARTA_IGF1_PATHWAY	0.142708	0.00812327
MIKKELSEN_MEF_ICP_WITH_H3K4ME3_AND_H3K27ME3	0.142351	0.00828525
KORKOLA_CHORIOCARCINOMA_UP	0.142104	0.00839934
PID_TCPTP_PATHWAY	0.141995	0.00844989
PARK_HSC_MARKERS	0.141879	0.00850416
GALE_APL_WITH_FLT3_MUTATED_UP	0.141724	0.00857736
REACTOME_LIPOPHAGY	0.141723	0.00857758
RODRIGUES_DCC_TARGETS_DN	0.141541	0.00866396
LIU_TOPBP1_TARGETS	0.141529	0.00866987
PID_MYC_REPRESS_PATHWAY	0.141354	0.00875366
REACTOME_INTEGRIN_CELL_SURFACE_INTERACTIONS	0.14124	0.00880841
BIOCARTA_PLC_PATHWAY	0.141179	0.008838
PID_LYMPH_ANGIOGENESIS_PATHWAY	0.141136	0.00885898
FARMER_BREAST_CANCER_CLUSTER_4	0.141134	0.00885988
REACTOME_O_GLYCOSYLATION_OF_TSR_DOMAIN_CONTAINING_PROTEINS	0.14111	0.00887147
REACTOME_CREB1_PHOSPHORYLATION_THROUGH_NMDA_RECEPTOR_MEDIATED_ACTIVATION_OF_RAS_SIGNALING	0.141091	0.00888109
RODRIGUES_THYROID_CARCINOMA_DN	0.141086	0.00888331
KUMAR_AUTOPHAGY_NETWORK	0.140991	0.00892999
VANHARANTA_UTERINE_FIBROID_UP	0.140927	0.00896127
REACTOME_PI_3K_CASCADE:FGFR2	0.140864	0.00899212
BIOCARTA_ARF_PATHWAY	0.140819	0.00901446
WANG_RESPONSE_TO_FORSKOLIN_DN	0.140712	0.00906749
BIOCARTA_TEL_PATHWAY	0.140711	0.00906805
STEGER_ADIPOGENESIS_DN	0.140698	0.0090744
REACTOME_NON_INTEGRIN_MEMBRANE_ECM_INTERACTIONS	0.14059	0.0091283
KYNG_ENVIRONMENTAL_STRESS_RESPONSE_NOT_BY_UV_IN_OLD	0.140546	0.0091499
BIOCARTA_TGFB_PATHWAY	0.140527	0.00915981
NABA_BASEMENT_MEMBRANES	0.140431	0.00920773
KEGG_FOCAL_ADHESION	0.140352	0.00924782
HOLLERN_EMT_BREAST_TUMOR_UP	0.140299	0.00927429
BOYLAN_MULTIPLE_MYELOMA_D_CLUSTER_UP	0.140299	0.0092744
FINETTI_BREAST_CANCERS_KINOME_BLUE	0.140141	0.00935472
PID_INTEGRIN3_PATHWAY	0.13988	0.00948885
PID_ARF6_PATHWAY	0.139831	0.00951411
BIOCARTA_CARDIACEGF_PATHWAY	0.139816	0.00952184
UDAYAKUMAR_MED1_TARGETS_DN	0.139681	0.00959195
CASORELLI_APL_SECONDARY_VS_DE_NOVO_UP	0.139679	0.0095934
GOTZMANN_EPITHELIAL_TO_MESENCHYMAL_TRANSITION_UP	0.139557	0.00965706
REACTOME_INTEGRATION_OF_ENERGY_METABOLISM	0.139248	0.00982077
REACTOME_LGI_ADAM_INTERACTIONS	0.139241	0.00982421
DING_LUNG_CANCER_MUTATED_FREQUENTLY	0.13917	0.00986234
DE_YY1_TARGETS_DN	0.139164	0.00986524
MANALO_HYPOXIA_UP	0.139151	0.00987255
REACTOME_COLLAGEN_DEGRADATION	0.138705	0.0101136
DORSAM_HOXA9_TARGETS_UP	0.138555	0.0101961
REACTOME_RHO_GTPASES_ACTIVATE_IQGAPS	0.138524	0.010213
KANG_DOXORUBICIN_RESISTANCE_DN	0.138444	0.0102571
BERENJENO_TRANSFORMED_BY_RHOA_DN	0.138441	0.0102589
GUTIERREZ_CHRONIC_LYMPHOCYTIC_LEUKEMIA_UP	0.138417	0.0102724
KEGG_RENAL_CELL_CARCINOMA	0.13836	0.0103039
BROWNE_HCMV_INFECTION_30MIN_UP	0.138317	0.010328
MIKKELSEN_NPC_ICP_WITH_H3K4ME3	0.13831	0.0103317
OKAWA_NEUROBLASTOMA_1P36_31_DELETION	0.138302	0.0103362
GARGALOVIC_RESPONSE_TO_OXIDIZED_PHOSPHOLIPIDS_TAN_DN	0.138198	0.0103943
SCHAEFFER_PROSTATE_DEVELOPMENT_12HR_DN	0.13811	0.0104438
REACTOME_NUCLEAR_SIGNALING_BY_ERBB4	0.138054	0.0104751
GU_PDEF_TARGETS_UP	0.138043	0.0104816
PID_PI3K_PLC_TRK_PATHWAY	0.137989	0.0105118
REACTOME_LAMININ_INTERACTIONS	0.137964	0.0105264
AKL_HTLV1_INFECTION_DN	0.137809	0.0106143
TSENG_IRS1_TARGETS_DN	0.13761	0.0107285
PID_RANBP2_PATHWAY	0.13755	0.0107634
REACTOME_SYNTHESIS_OF_PYROPHOSPHATES_IN_THE_CYTOSOL	0.137525	0.0107779
NATSUME_RESPONSE_TO_INTERFERON_BETA_UP	0.137522	0.0107793
REACTOME_GLYCOSAMINOGLYCAN_METABOLISM	0.13741	0.0108442
BIOCARTA_SLRP_PATHWAY	0.137354	0.0108767
HOLLEMAN_ASPARAGINASE_RESISTANCE_ALL_UP	0.137293	0.0109124
CEBALLOS_TARGETS_OF_TP53_AND_MYC_UP	0.137278	0.0109216
CAIRO_LIVER_DEVELOPMENT_UP	0.137265	0.0109288
BIOCARTA_CDC42RAC_PATHWAY	0.137168	0.0109858
REACTOME_PHOSPHOLIPASE_C_MEDIATED_CASCADE_FGFR2	0.137168	0.0109858
REACTOME_INWARDLY_RECTIFYING_KPLUS_CHANNELS	0.137022	0.0110723
PID_CDC42_REG_PATHWAY	0.136921	0.0111319
BROWNE_HCMV_INFECTION_20HR_DN	0.136898	0.011146
REACTOME_SIGNALING_BY_ERBB4	0.136875	0.0111599
DELASERNA_MYOD_TARGETS_UP	0.136871	0.011162
DANG_MYC_TARGETS_DN	0.136735	0.0112436
BIOCARTA_GH_PATHWAY	0.136629	0.0113074
GHANDHI_DIRECT_IRRADIATION_DN	0.136598	0.0113261
REACTOME_SYNTHESIS_OF_BILE_ACIDS_AND_BILE_SALTS_VIA_27_HYDROXYCHOLESTEROL	0.136374	0.0114619
PID_FGF_PATHWAY	0.136346	0.0114794
RASHI_RESPONSE_TO_IONIZING_RADIATION_5	0.136325	0.0114923
REACTOME_FACTORS_INVOLVED_IN_MEGAKARYOCYTE_DEVELOPMENT_AND_PLATELET_PRODUCTION	0.136316	0.0114976
BEGUM_TARGETS_OF_PAX3_FOXO1_FUSION_UP	0.136291	0.0115128
MCBRYAN_TERMINAL_END_BUD_UP	0.136275	0.0115227
REACTOME_SIGNALING_BY_FGFR1	0.136214	0.0115604
MCCOLLUM_GELDANAMYCIN_RESISTANCE_UP	0.136196	0.0115714
BIOCARTA_BARRESTIN_PATHWAY	0.136073	0.0116473
ZHENG_FOXP3_TARGETS_IN_T_LYMPHOCYTE_DN	0.13604	0.011668
REACTOME_SIGNALING_BY_VEGF	0.136008	0.0116878
MCBRYAN_PUBERTAL_BREAST_6_7WK_UP	0.135974	0.0117092
MARTORIATI_MDM4_TARGETS_NEUROEPITHELIUM_DN	0.135881	0.011767
TONKS_TARGETS_OF_RUNX1_RUNX1T1_FUSION_HSC_UP	0.135729	0.0118623
COATES_MACROPHAGE_M1_VS_M2_UP	0.135668	0.0119009
MEISSNER_NPC_HCP_WITH_H3K4ME2	0.135562	0.0119679
BANDRES_RESPONSE_TO_CARMUSTIN_WITHOUT_MGMT_48HR_DN	0.135519	0.0119953
REACTOME_INOSITOL_PHOSPHATE_METABOLISM	0.135428	0.012053
MONTERO_THYROID_CANCER_POOR_SURVIVAL_DN	0.135398	0.0120721
SEITZ_NEOPLASTIC_TRANSFORMATION_BY_8P_DELETION_DN	0.135231	0.0121798
PID_RXR_VDR_PATHWAY	0.135147	0.0122337
PYEON_CANCER_HEAD_AND_NECK_VS_CERVICAL_DN	0.135116	0.0122537
JI_RESPONSE_TO_FSH_DN	0.135065	0.0122873
ELVIDGE_HIF1A_AND_HIF2A_TARGETS_DN	0.135042	0.0123021
REACTOME_PI_METABOLISM	0.13499	0.0123356
WHITE_NEUROBLASTOMA_WITH_1P36.3_DELETION	0.13487	0.0124142
MULLIGHAN_NPM1_MUTATED_SIGNATURE_1_UP	0.13487	0.0124143
WANG_THOC1_TARGETS_UP	0.134799	0.0124607
REACTOME_GAB1_SIGNALOSOME	0.134744	0.0124973
REACTOME_DEFECTIVE_B4GALT1_CAUSES_B4GALT1_CDG_CDG_2D	0.134694	0.0125301
MOLENAAR_TARGETS_OF_CCND1_AND_CDK4_UP	0.134633	0.0125703
GROSS_HYPOXIA_VIA_ELK3_ONLY_DN	0.134428	0.0127071
AMIT_EGF_RESPONSE_240_HELA	0.134381	0.0127385
PID_PI3KCI_PATHWAY	0.134375	0.012743
THUM_SYSTOLIC_HEART_FAILURE_DN	0.134364	0.0127498
BIOCARTA_SALMONELLA_PATHWAY	0.134361	0.0127521
VERRECCHIA_RESPONSE_TO_TGFB1_C2	0.13435	0.0127591
LIM_MAMMARY_LUMINAL_PROGENITOR_DN	0.134272	0.0128117
SENESE_HDAC3_TARGETS_UP	0.134265	0.0128166
KEGG_RENIN_ANGIOTENSIN_SYSTEM	0.134178	0.0128754
REACTOME_DOWNREGULATION_OF_ERBB4_SIGNALING	0.134066	0.0129517
REACTOME_TRANSCRIPTIONAL_ACTIVATION_OF_MITOCHONDRIAL_BIOGENESIS	0.134051	0.0129615
REACTOME_ACTIVATION_OF_PPARGC1A_PGC_1ALPHA_BY_PHOSPHORYLATION	0.134015	0.0129862
BURTON_ADIPOGENESIS_PEAK_AT_0HR	0.133921	0.0130502
REACTOME_DISEASES_ASSOCIATED_WITH_GLYCOSAMINOGLYCAN_METABOLISM	0.133894	0.0130689
TAKEDA_TARGETS_OF_NUP98_HOXA9_FUSION_6HR_UP	0.133866	0.0130879
WIERENGA_PML_INTERACTOME	0.13379	0.0131404
DIERICK_SEROTONIN_FUNCTION_GENES	0.133767	0.0131561
REACTOME_DEVELOPMENTAL_BIOLOGY	0.133564	0.0132969
DACOSTA_ERCC3_ALLELE_XPCS_VS_TTD_UP	0.133551	0.013306
BILANGES_SERUM_SENSITIVE_GENES	0.133236	0.0135269
KEGG_REGULATION_OF_AUTOPHAGY	0.133159	0.0135816
LU_TUMOR_ENDOTHELIAL_MARKERS_DN	0.133019	0.0136815
REACTOME_TRIGLYCERIDE_BIOSYNTHESIS	0.132966	0.0137194
BUSA_SAM68_TARGETS_UP	0.132843	0.0138074
BOYAULT_LIVER_CANCER_SUBCLASS_G1_UP	0.132842	0.0138083
HASLINGER_B_CLL_WITH_CHROMOSOME_12_TRISOMY	0.132812	0.0138301
NAKAMURA_ADIPOGENESIS_EARLY_DN	0.132568	0.0140072
IKEDA_MIR30_TARGETS_DN	0.132488	0.0140652
REACTOME_PLATELET_CALCIUM_HOMEOSTASIS	0.132438	0.0141017
REACTOME_MITOCHONDRIAL_BIOGENESIS	0.132429	0.0141088
SMID_BREAST_CANCER_RELAPSE_IN_LUNG_DN	0.132387	0.0141392
MIZUKAMI_HYPOXIA_UP	0.132339	0.0141749
MILI_PSEUDOPODIA_HAPTOTAXIS_DN	0.132303	0.0142015
REACTOME_SIGNALING_BY_BRAF_AND_RAF_FUSIONS	0.132157	0.0143092
ALFANO_MYC_TARGETS	0.132155	0.0143107
ZHENG_FOXP3_TARGETS_IN_THYMUS_UP	0.132031	0.0144033
MULLIGHAN_NPM1_SIGNATURE_3_UP	0.131902	0.0145001
MIKKELSEN_NPC_HCP_WITH_H3K4ME3_AND_H3K27ME3	0.13187	0.0145243
HOWLIN_CITED1_TARGETS_1_DN	0.131756	0.0146101
REACTOME_ACTIVATION_OF_RAC1_DOWNSTREAM_OF_NMDARS	0.131496	0.0148079
MOTAMED_RESPONSE_TO_ANDROGEN_DN	0.131443	0.0148488
MAINA_HYPOXIA_VHL_TARGETS_UP	0.131346	0.0149234
KEGG_PHOSPHATIDYLINOSITOL_SIGNALING_SYSTEM	0.131326	0.0149386
HEIDENBLAD_AMPLIFIED_IN_BONE_CANCER	0.131312	0.0149496
MACLACHLAN_BRCA1_TARGETS_DN	0.131279	0.014975
SCHLESINGER_H3K27ME3_IN_NORMAL_AND_METHYLATED_IN_CANCER	0.131176	0.0150548
KIM_WT1_TARGETS_8HR_DN	0.131103	0.0151114
MYLLYKANGAS_AMPLIFICATION_HOT_SPOT_27	0.131056	0.0151483
PID_SYNDECAN_2_PATHWAY	0.130891	0.0152778
REACTOME_DISEASE	0.130804	0.015346
NADERI_BREAST_CANCER_PROGNOSIS_DN	0.13076	0.0153813
KONDO_EZH2_TARGETS	0.130735	0.015401
SHI_SPARC_TARGETS_UP	0.130646	0.0154717
KORKOLA_YOLK_SAC_TUMOR_UP	0.130581	0.0155233
MAHADEVAN_IMATINIB_RESISTANCE_DN	0.13042	0.0156522
NEWMAN_ERCC6_TARGETS_DN	0.130327	0.015727
REACTOME_SIGNALING_BY_NON_RECEPTOR_TYROSINE_KINASES	0.130318	0.0157345
ROZANOV_MMP14_CORRELATED	0.130271	0.0157724
ULE_SPLICING_VIA_NOVA2	0.130185	0.0158424
KANG_IMMORTALIZED_BY_TERT_UP	0.130177	0.0158486
BIOCARTA_BTG2_PATHWAY	0.130157	0.0158648
REACTOME_SHC_MEDIATED_CASCADE:FGFR2	0.130145	0.0158745
SU_PANCREAS	0.130107	0.0159059
BIOCARTA_RACCYCD_PATHWAY	0.130068	0.0159373
GYORFFY_MITOXANTRONE_RESISTANCE	0.130064	0.0159404
BIOCARTA_AGR_PATHWAY	0.129973	0.0160155
BROWNE_HCMV_INFECTION_48HR_DN	0.129937	0.0160445
OSADA_ASCL1_TARGETS_UP	0.129801	0.0161568
KOKKINAKIS_METHIONINE_DEPRIVATION_96HR_UP	0.12977	0.0161819
YAUCH_HEDGEHOG_SIGNALING_PARACRINE_UP	0.129737	0.0162099
TESAR_JAK_TARGETS_MOUSE_ES_D3_DN	0.12967	0.0162649
PID_MET_PATHWAY	0.129505	0.0164031
REACTOME_UNFOLDED_PROTEIN_RESPONSE_UPR	0.129469	0.016433
VANDESLUIS_COMMD1_TARGETS_GROUP_3_DN	0.129406	0.0164861
OHM_EMBRYONIC_CARCINOMA_DN	0.129247	0.01662
REACTOME_UPTAKE_AND_ACTIONS_OF_BACTERIAL_TOXINS	0.129142	0.0167094
SIMBULAN_PARP1_TARGETS_UP	0.129067	0.0167735
ABRAHAM_ALPC_VS_MULTIPLE_MYELOMA_UP	0.129029	0.0168056
ANASTASSIOU_MULTICANCER_INVASIVENESS_SIGNATURE	0.129006	0.0168254
LEE_AGING_NEOCORTEX_DN	0.128949	0.0168741
REACTOME_COOPERATION_OF_PREFOLDIN_AND_TRIC_CCT_IN_ACTIN_AND_TUBULIN_FOLDING	0.12889	0.0169251
MASSARWEH_TAMOXIFEN_RESISTANCE_UP	0.128782	0.0170178
CORRE_MULTIPLE_MYELOMA_DN	0.12877	0.0170285
REACTOME_SOS_MEDIATED_SIGNALLING	0.128756	0.0170404
REACTOME_AXON_GUIDANCE	0.128705	0.0170847
REACTOME_SIGNALING_BY_LIGAND_RESPONSIVE_EGFR_VARIANTS_IN_CANCER	0.128581	0.0171926
CHOI_ATL_ACUTE_STAGE	0.128565	0.0172069
RIGGI_EWING_SARCOMA_PROGENITOR_UP	0.128507	0.0172573
VANTVEER_BREAST_CANCER_BRCA1_DN	0.128466	0.0172931
LEE_LIVER_CANCER_MYC_E2F1_DN	0.128344	0.0174005
KEGG_GNRH_SIGNALING_PATHWAY	0.12831	0.0174309
REACTOME_ASSEMBLY_OF_COLLAGEN_FIBRILS_AND_OTHER_MULTIMERIC_STRUCTURES	0.128283	0.0174548
NIKOLSKY_BREAST_CANCER_10Q22_AMPLICON	0.128209	0.0175199
PEDRIOLI_MIR31_TARGETS_UP	0.128201	0.0175275
KEGG_AXON_GUIDANCE	0.128156	0.017567
RAMJAUN_APOPTOSIS_BY_TGFB1_VIA_MAPK1_UP	0.128134	0.0175866
GAL_LEUKEMIC_STEM_CELL_UP	0.128086	0.0176298
CHARAFE_BREAST_CANCER_LUMINAL_VS_MESENCHYMAL_DN	0.128016	0.0176921
SU_KIDNEY	0.127867	0.0178257
REACTOME_RUNX3_REGULATES_P14_ARF	0.127793	0.0178925
MARCHINI_TRABECTEDIN_RESISTANCE_DN	0.127745	0.017936
IIZUKA_LIVER_CANCER_EARLY_RECURRENCE	0.127723	0.0179557
PICCALUGA_ANGIOIMMUNOBLASTIC_LYMPHOMA_DN	0.127707	0.0179704
PID_LPA4_PATHWAY	0.127667	0.018007
HOLLEMAN_DAUNORUBICIN_ALL_DN	0.127563	0.0181017
REACTOME_DERMATAN_SULFATE_BIOSYNTHESIS	0.127424	0.0182283
REACTOME_MET_ACTIVATES_RAS_SIGNALING	0.127422	0.0182303
NIKOLSKY_BREAST_CANCER_19Q13.1_AMPLICON	0.127377	0.0182714
MILI_PSEUDOPODIA_CHEMOTAXIS_UP	0.127283	0.0183582
REACTOME_ACTIVATED_NTRK2_SIGNALS_THROUGH_FRS2_AND_FRS3	0.127253	0.0183862
REACTOME_CGMP_EFFECTS	0.127231	0.0184062
REACTOME_RAP1_SIGNALLING	0.127079	0.0185475
REACTOME_EGFR_INTERACTS_WITH_PHOSPHOLIPASE_C_GAMMA	0.127077	0.0185498
REACTOME_HS_GAG_BIOSYNTHESIS	0.126967	0.0186527
LU_AGING_BRAIN_DN	0.126948	0.01867
FINETTI_BREAST_CANCERS_KINOME_GRAY	0.126944	0.0186741
DOUGLAS_BMI1_TARGETS_UP	0.126878	0.0187359
SMID_BREAST_CANCER_RELAPSE_IN_PLEURA_UP	0.126867	0.0187462
STARK_PREFRONTAL_CORTEX_22Q11_DELETION_UP	0.126788	0.0188211
PID_INTEGRIN1_PATHWAY	0.126658	0.0189437
PID_NEPHRIN_NEPH1_PATHWAY	0.126629	0.0189719
REACTOME_RUNX3_REGULATES_YAP1_MEDIATED_TRANSCRIPTION	0.12656	0.0190368
REACTOME_PECAM1_INTERACTIONS	0.126499	0.0190958
BIOCARTA_CACAM_PATHWAY	0.126408	0.0191821
REACTOME_PI_3K_CASCADE:FGFR4	0.126303	0.019284
VANHARANTA_UTERINE_FIBROID_WITH_7Q_DELETION_DN	0.126284	0.0193023
REACTOME_SIGNALING_BY_LEPTIN	0.12622	0.0193636
PID_INTEGRIN_A4B1_PATHWAY	0.126204	0.0193795
REACTOME_CHONDROITIN_SULFATE_DERMATAN_SULFATE_METABOLISM	0.126123	0.0194583
GRAESSMANN_APOPTOSIS_BY_DOXORUBICIN_DN	0.12611	0.0194705
LEIN_CEREBELLUM_MARKERS	0.126092	0.0194883
BIOCARTA_RARRXR_PATHWAY	0.126056	0.0195227
REACTOME_LRR_FLII_INTERACTING_PROTEIN_1_LRRFIP1_ACTIVATES_TYPE_I_IFN_PRODUCTION	0.126046	0.0195327
BIOCARTA_INSULIN_PATHWAY	0.126013	0.0195652
KEGG_GLYCEROPHOSPHOLIPID_METABOLISM	0.126011	0.0195667
REACTOME_SYNTHESIS_OF_BILE_ACIDS_AND_BILE_SALTS	0.125747	0.0198259
CHIN_BREAST_CANCER_COPY_NUMBER_DN	0.125718	0.0198552
PID_KIT_PATHWAY	0.125577	0.0199953
CHEBOTAEV_GR_TARGETS_UP	0.125542	0.0200295
CLASPER_LYMPHATIC_VESSELS_DURING_METASTASIS_DN	0.125482	0.0200892
TURASHVILI_BREAST_LOBULAR_CARCINOMA_VS_DUCTAL_NORMAL_UP	0.125452	0.0201197
PID_TCR_JNK_PATHWAY	0.125337	0.0202346
SENESE_HDAC2_TARGETS_DN	0.125323	0.0202491
SHEN_SMARCA2_TARGETS_UP	0.125308	0.0202642
KEGG_MAPK_SIGNALING_PATHWAY	0.125288	0.0202839
VALK_AML_WITH_FLT3_ITD	0.125264	0.0203081
SCHWAB_TARGETS_OF_BMYB_POLYMORPHIC_VARIANTS_UP	0.125049	0.0205259
NGUYEN_NOTCH1_TARGETS_DN	0.124974	0.0206025
PID_WNT_CANONICAL_PATHWAY	0.124927	0.0206505
KEGG_PANCREATIC_CANCER	0.124845	0.0207348
SILIGAN_BOUND_BY_EWS_FLT1_FUSION	0.124833	0.0207473
PANGAS_TUMOR_SUPPRESSION_BY_SMAD1_AND_SMAD5_UP	0.124758	0.0208248
ZHONG_RESPONSE_TO_AZACITIDINE_AND_TSA_UP	0.124735	0.0208484
KERLEY_RESPONSE_TO_CISPLATIN_DN	0.124689	0.0208952
IVANOVA_HEMATOPOIESIS_STEM_CELL_LONG_TERM	0.124515	0.0210764
MARIADASON_RESPONSE_TO_BUTYRATE_CURCUMIN_SULINDAC_TSA_2	0.1245	0.0210919
HERNANDEZ_ABERRANT_MITOSIS_BY_DOCETACEL_2NM_DN	0.124383	0.0212143
REACTOME_MELANIN_BIOSYNTHESIS	0.124297	0.0213043
TSENG_ADIPOGENIC_POTENTIAL_DN	0.124232	0.0213728
MEISSNER_NPC_HCP_WITH_H3K4ME2_AND_H3K27ME3	0.124213	0.0213925
DASU_IL6_SIGNALING_SCAR_UP	0.124185	0.0214223
ZHU_SKIL_TARGETS_UP	0.124156	0.0214536
PID_ERBB2_ERBB3_PATHWAY	0.124129	0.0214822
TERAMOTO_OPN_TARGETS_CLUSTER_5	0.124026	0.0215912
REACTOME_RUNX2_REGULATES_BONE_DEVELOPMENT	0.123919	0.0217055
BENPORATH_SOX2_TARGETS	0.123892	0.0217339
LU_AGING_BRAIN_UP	0.12384	0.0217895
REACTOME_G_PROTEIN_GATED_POTASSIUM_CHANNELS	0.123764	0.0218709
REACTOME_SIGNALING_BY_EGFR_IN_CANCER	0.123728	0.0219104
CUI_TCF21_TARGETS_2_DN	0.123696	0.0219442
PID_HES_HEY_PATHWAY	0.123626	0.0220202
PID_EPO_PATHWAY	0.123621	0.0220251
REACTOME_SIGNALING_BY_HIPPO	0.123543	0.02211
GAUSSMANN_MLL_AF4_FUSION_TARGETS_C_UP	0.123505	0.0221511
ROSS_LEUKEMIA_WITH_MLL_FUSIONS	0.12336	0.0223093
ONDER_CDH1_SIGNALING_VIA_CTNNB1	0.12288	0.0228404
BIOCARTA_PITX2_PATHWAY	0.122879	0.0228413
PID_UPA_UPAR_PATHWAY	0.122818	0.0229097
WEIGEL_OXIDATIVE_STRESS_BY_TBH_AND_H2O2	0.122656	0.0230914
REACTOME_CHAPERONE_MEDIATED_AUTOPHAGY	0.122607	0.0231476
SUNG_METASTASIS_STROMA_UP	0.122594	0.0231615
REACTOME_PREFOLDIN_MEDIATED_TRANSFER_OF_SUBSTRATE_TO_CCT_TRIC	0.122444	0.0233322
NAKAMURA_ADIPOGENESIS_LATE_UP	0.122373	0.0234127
BIOCARTA_BIOPEPTIDES_PATHWAY	0.122243	0.0235612
MULLIGHAN_MLL_SIGNATURE_2_DN	0.12206	0.0237722
INGRAM_SHH_TARGETS_UP	0.122034	0.0238025
COLIN_PILOCYTIC_ASTROCYTOMA_VS_GLIOBLASTOMA_DN	0.121915	0.023941
LEE_NEURAL_CREST_STEM_CELL_UP	0.12186	0.0240042
REACTOME_EPH_EPHRIN_MEDIATED_REPULSION_OF_CELLS	0.121859	0.0240058
REACTOME_O_LINKED_GLYCOSYLATION	0.121855	0.0240108
CUI_TCF21_TARGETS_UP	0.121689	0.0242047
REACTOME_FRS_MEDIATED_FGFR4_SIGNALING	0.121549	0.0243689
REACTOME_GLI_PROTEINS_BIND_PROMOTERS_OF_HH_RESPONSIVE_GENES_TO_PROMOTE_TRANSCRIPTION	0.121513	0.0244118
OUELLET_CULTURED_OVARIAN_CANCER_INVASIVE_VS_LMP_DN	0.1215	0.0244275
VALK_AML_CLUSTER_3	0.121486	0.0244437
WEI_MIR34A_TARGETS	0.12148	0.0244507
PID_ATF2_PATHWAY	0.121463	0.0244717
PID_HEDGEHOG_2PATHWAY	0.121428	0.0245133
TAGHAVI_NEOPLASTIC_TRANSFORMATION	0.121422	0.0245195
MYLLYKANGAS_AMPLIFICATION_HOT_SPOT_29	0.121146	0.0248493
WANG_NEOPLASTIC_TRANSFORMATION_BY_CCND1_MYC	0.12114	0.0248567
REACTOME_SIGNALING_BY_FGFR	0.121091	0.024916
OUILLETTE_CLL_13Q14_DELETION_UP	0.120883	0.0251675
REACTOME_SIGNALING_BY_ACTIVIN	0.12087	0.0251835
BASSO_HAIRY_CELL_LEUKEMIA_UP	0.120805	0.0252619
KANG_AR_TARGETS_UP	0.120775	0.025299
BIOCARTA_ERAD_PATHWAY	0.120727	0.0253569
DAZARD_UV_RESPONSE_CLUSTER_G6	0.120724	0.0253615
GERHOLD_RESPONSE_TO_TZD_DN	0.120713	0.0253744
GHANDHI_BYSTANDER_IRRADIATION_DN	0.120709	0.0253796
REACTOME_CHONDROITIN_SULFATE_BIOSYNTHESIS	0.120621	0.0254866
LEE_CALORIE_RESTRICTION_MUSCLE_DN	0.120407	0.025751
PID_ECADHERIN_NASCENT_AJ_PATHWAY	0.120331	0.0258457
ELVIDGE_HYPOXIA_UP	0.120114	0.0261162
SCHUETZ_BREAST_CANCER_DUCTAL_INVASIVE_UP	0.120029	0.0262229
RANKIN_ANGIOGENIC_TARGETS_OF_VHL_HIF2A_DN	0.119974	0.0262918
REACTOME_L1CAM_INTERACTIONS	0.119911	0.0263714
BIOCARTA_TSP1_PATHWAY	0.1199	0.0263856
REACTOME_NEGATIVE_REGULATION_OF_TCF_DEPENDENT_SIGNALING_BY_DVL_INTERACTING_PROTEINS	0.119769	0.0265519
REACTOME_REGULATION_OF_PTEN_GENE_TRANSCRIPTION	0.119667	0.0266819
REACTOME_SIGNALING_BY_TGF_BETA_RECEPTOR_COMPLEX	0.119551	0.0268297
GAUSSMANN_MLL_AF4_FUSION_TARGETS_D_DN	0.11952	0.0268696
REACTOME_INTERLEUKIN_27_SIGNALING	0.119512	0.0268806
BERNARD_PPAPDC1B_TARGETS_UP	0.119319	0.0271296
FONTAINE_PAPILLARY_THYROID_CARCINOMA_DN	0.119236	0.0272366
REACTOME_DAG_AND_IP3_SIGNALING	0.119229	0.0272455
PHONG_TNF_RESPONSE_VIA_P38_COMPLETE	0.119116	0.0273939
CHANDRAN_METASTASIS_UP	0.119037	0.0274966
MITSIADES_RESPONSE_TO_APLIDIN_UP	0.118984	0.0275666
HOQUE_METHYLATED_IN_CANCER	0.118936	0.0276295
ZHOU_INFLAMMATORY_RESPONSE_LIVE_UP	0.118921	0.0276488
MARTINEZ_RESPONSE_TO_TRABECTEDIN	0.118744	0.0278835
CROONQUIST_IL6_DEPRIVATION_UP	0.118642	0.0280192
INGRAM_SHH_TARGETS_DN	0.118585	0.0280951
GARGALOVIC_RESPONSE_TO_OXIDIZED_PHOSPHOLIPIDS_BLACK_UP	0.118477	0.0282396
ZHOU_PANCREATIC_ENDOCRINE_PROGENITOR	0.118439	0.02829
REACTOME_VEGF_LIGAND_RECEPTOR_INTERACTIONS	0.118384	0.0283643
PASINI_SUZ12_TARGETS_DN	0.11825	0.0285455
LEE_CALORIE_RESTRICTION_NEOCORTEX_UP	0.118215	0.0285926
YAGI_AML_WITH_T_9_11_TRANSLOCATION	0.118187	0.0286309
JAATINEN_HEMATOPOIETIC_STEM_CELL_UP	0.118174	0.0286486
KIM_ALL_DISORDERS_OLIGODENDROCYTE_NUMBER_CORR_DN	0.118145	0.028688
CAIRO_PML_TARGETS_BOUND_BY_MYC_DN	0.11808	0.0287759
RANKIN_ANGIOGENIC_TARGETS_OF_VHL_HIF2A_UP	0.118026	0.0288494
MCCLUNG_CREB1_TARGETS_UP	0.117955	0.0289467
BIOCARTA_PPARG_PATHWAY	0.117819	0.0291335
CALVET_IRINOTECAN_SENSITIVE_VS_REVERTED_UP	0.117791	0.0291725
NOUSHMEHR_GBM_SOMATIC_MUTATED	0.117721	0.0292693
REACTOME_KINESINS	0.117687	0.0293152
MIKKELSEN_PLURIPOTENT_STATE_DN	0.117615	0.029416
TAKADA_GASTRIC_CANCER_COPY_NUMBER_DN	0.117584	0.0294583
VETTER_TARGETS_OF_PRKCA_AND_ETS1_UP	0.117454	0.0296404
LUI_THYROID_CANCER_CLUSTER_2	0.1174	0.0297154
VERRECCHIA_RESPONSE_TO_TGFB1_C1	0.117369	0.0297587
EBAUER_MYOGENIC_TARGETS_OF_PAX3_FOXO1_FUSION	0.117144	0.0300754
WONG_ADULT_TISSUE_STEM_MODULE	0.117106	0.0301299
PID_INTEGRIN_A9B1_PATHWAY	0.117084	0.0301603
SENESE_HDAC1_AND_HDAC2_TARGETS_DN	0.117077	0.0301707
KORKOLA_EMBRYONAL_CARCINOMA_UP	0.117038	0.0302257
MARTINEZ_RB1_TARGETS_UP	0.117015	0.0302595
MCCLUNG_DELTA_FOSB_TARGETS_2WK	0.116985	0.0303016
JACKSON_DNMT1_TARGETS_DN	0.116828	0.0305259
BIOCARTA_SHH_PATHWAY	0.11682	0.0305368
WEBER_METHYLATED_IN_COLON_CANCER	0.116815	0.0305442
MIKKELSEN_DEDIFFERENTIATED_STATE_UP	0.116765	0.0306163
REACTOME_ADENYLATE_CYCLASE_INHIBITORY_PATHWAY	0.116723	0.0306772
ZHENG_BOUND_BY_FOXP3	0.116696	0.0307159
PALOMERO_GSI_SENSITIVITY_DN	0.116655	0.0307749
REACTOME_MUSCLE_CONTRACTION	0.116589	0.0308699
REACTOME_PI_3K_CASCADE:FGFR3	0.116555	0.0309195
LIANG_HEMATOPOIESIS_STEM_CELL_NUMBER_LARGE_VS_TINY_DN	0.116531	0.0309538
OSMAN_BLADDER_CANCER_DN	0.116509	0.0309867
KEGG_VEGF_SIGNALING_PATHWAY	0.116487	0.0310178
REACTOME_PHOSPHOLIPID_METABOLISM	0.116418	0.031119
PID_RAS_PATHWAY	0.116382	0.0311707
BIOCARTA_NOS1_PATHWAY	0.116371	0.0311876
KAYO_AGING_MUSCLE_UP	0.116232	0.0313897
MARTINEZ_TP53_TARGETS_UP	0.116166	0.0314879
REACTOME_POTASSIUM_CHANNELS	0.116111	0.0315684
XU_GH1_EXOGENOUS_TARGETS_DN	0.116111	0.0315691
SCHAEFFER_PROSTATE_DEVELOPMENT_12HR_UP	0.116104	0.0315787
TURASHVILI_BREAST_LOBULAR_CARCINOMA_VS_LOBULAR_NORMAL_DN	0.116104	0.0315794
YUAN_ZNF143_PARTNERS	0.115804	0.0320241
REACTOME_NAPLUS_CL_DEPENDENT_NEUROTRANSMITTER_TRANSPORTERS	0.115775	0.0320679
GROSS_HYPOXIA_VIA_ELK3_AND_HIF1A_UP	0.115626	0.0322907
FLECHNER_BIOPSY_KIDNEY_TRANSPLANT_OK_VS_DONOR_DN	0.115519	0.0324516
REACTOME_ABACAVIR_TRANSMEMBRANE_TRANSPORT	0.115481	0.0325095
MARTINEZ_RB1_TARGETS_DN	0.115392	0.0326442
LIU_COMMON_CANCER_GENES	0.115357	0.0326976
VALK_AML_CLUSTER_12	0.115326	0.0327443
REACTOME_NOTCH4_ACTIVATION_AND_TRANSMISSION_OF_SIGNAL_TO_THE_NUCLEUS	0.115313	0.0327641
REACTOME_MAPK_FAMILY_SIGNALING_CASCADES	0.115282	0.0328123
LEIN_CHOROID_PLEXUS_MARKERS	0.115048	0.0331697
CHIANG_LIVER_CANCER_SUBCLASS_CTNNB1_UP	0.114942	0.0333333
KIM_GERMINAL_CENTER_T_HELPER_UP	0.114922	0.0333638
CHIBA_RESPONSE_TO_TSA_DN	0.114889	0.0334162
DAVICIONI_MOLECULAR_ARMS_VS_ERMS_UP	0.114886	0.0334208
SESTO_RESPONSE_TO_UV_C8	0.114871	0.0334435
BEIER_GLIOMA_STEM_CELL_UP	0.114741	0.0336447
PID_NECTIN_PATHWAY	0.114724	0.0336722
LEIN_OLIGODENDROCYTE_MARKERS	0.114715	0.0336852
CLASPER_LYMPHATIC_VESSELS_DURING_METASTASIS_UP	0.114645	0.0337956
GUTIERREZ_CHRONIC_LYMPHOCYTIC_LEUKEMIA_DN	0.114644	0.0337963
NUNODA_RESPONSE_TO_DASATINIB_IMATINIB_UP	0.114568	0.0339154
SUZUKI_RESPONSE_TO_TSA_AND_DECITABINE_1A	0.114543	0.0339553
AMIT_EGF_RESPONSE_40_HELA	0.114352	0.0342557
REACTOME_NRAGE_SIGNALS_DEATH_THROUGH_JNK	0.114315	0.0343152
REACTOME_ESTROGEN_DEPENDENT_NUCLEAR_EVENTS_DOWNSTREAM_OF_ESR_MEMBRANE_SIGNALING	0.114215	0.0344726
REACTOME_DEFECTIVE_B4GALT7_CAUSES_EDS_PROGEROID_TYPE	0.114081	0.0346874
PID_EPHA_FWDPATHWAY	0.11402	0.0347841
CHENG_TAF7L_TARGETS	0.114002	0.0348131
WEST_ADRENOCORTICAL_TUMOR_MARKERS_DN	0.113994	0.0348264
PID_TCR_CALCIUM_PATHWAY	0.113973	0.0348604
PID_GLYPICAN_1PATHWAY	0.113892	0.0349904
ABE_VEGFA_TARGETS	0.113874	0.0350184
REACTOME_ACTIVATED_NTRK2_SIGNALS_THROUGH_FYN	0.113694	0.0353108
PID_INTEGRIN5_PATHWAY	0.113609	0.0354476
REACTOME_SHC1_EVENTS_IN_EGFR_SIGNALING	0.113308	0.0359414
KEGG_VASCULAR_SMOOTH_MUSCLE_CONTRACTION	0.113294	0.0359637
NAKAMURA_METASTASIS	0.113179	0.0361545
COLDREN_GEFITINIB_RESISTANCE_UP	0.113138	0.0362218
REACTOME_SIGNALING_BY_FGFR4	0.11311	0.0362678
HASINA_NOL7_TARGETS_DN	0.113088	0.0363045
PICCALUGA_ANGIOIMMUNOBLASTIC_LYMPHOMA_UP	0.113057	0.0363574
REACTOME_SYNTHESIS_OF_BILE_ACIDS_AND_BILE_SALTS_VIA_7ALPHA_HYDROXYCHOLESTEROL	0.113056	0.0363579
PARENT_MTOR_SIGNALING_DN	0.112957	0.036524
PID_NETRIN_PATHWAY	0.112839	0.0367208
MIKKELSEN_MCV6_ICP_WITH_H3K4ME3_AND_H3K27ME3	0.112684	0.0369819
LIAO_HAVE_SOX4_BINDING_SITES	0.112613	0.0371008
OZEN_MIR125B1_TARGETS	0.112407	0.0374516
MALIK_REPRESSED_BY_ESTROGEN	0.112342	0.0375626
SENESE_HDAC1_TARGETS_DN	0.112257	0.0377079
NAKAYAMA_SOFT_TISSUE_TUMORS_PCA1_DN	0.11221	0.0377886
REACTOME_FRS_MEDIATED_FGFR3_SIGNALING	0.112199	0.0378085
REACTOME_PRESYNAPTIC_FUNCTION_OF_KAINATE_RECEPTORS	0.112123	0.0379381
WHITEHURST_PACLITAXEL_SENSITIVITY	0.112072	0.0380265
WILLIAMS_ESR2_TARGETS_DN	0.112072	0.0380275
SCHAEFFER_PROSTATE_DEVELOPMENT_AND_CANCER_BOX3	0.11204	0.0380821
LANDIS_BREAST_CANCER_PROGRESSION_DN	0.112013	0.0381285
RODRIGUES_THYROID_CARCINOMA_ANAPLASTIC_DN	0.112006	0.0381405
VERRECCHIA_RESPONSE_TO_TGFB1_C4	0.111954	0.0382321
RODRIGUES_NTN1_TARGETS_DN	0.111942	0.0382526
ROZANOV_MMP14_TARGETS_UP	0.111921	0.0382892
BIOCARTA_RECK_PATHWAY	0.111919	0.0382924
TOMLINS_METASTASIS_DN	0.111914	0.0382999
BENPORATH_OCT4_TARGETS	0.111907	0.038313
REACTOME_OPIOID_SIGNALLING	0.111869	0.0383792
REACTOME_ELEVATION_OF_CYTOSOLIC_CA2PLUS_LEVELS	0.111844	0.0384226
REACTOME_PHOSPHOLIPASE_C_MEDIATED_CASCADE_FGFR4	0.11182	0.038464
KEGG_MELANOGENESIS	0.111788	0.0385204
REACTOME_SIGNALING_BY_FGFR3	0.111579	0.0388866
HELLEBREKERS_SILENCED_DURING_TUMOR_ANGIOGENESIS	0.111559	0.0389218
BUCKANOVICH_T_LYMPHOCYTE_HOMING_ON_TUMOR_DN	0.111555	0.0389297
PODAR_RESPONSE_TO_ADAPHOSTIN_UP	0.111503	0.0390212
MCLACHLAN_DENTAL_CARIES_DN	0.111482	0.0390577
KEGG_REGULATION_OF_ACTIN_CYTOSKELETON	0.111441	0.039131
REACTOME_SYNTHESIS_OF_PIPS_AT_THE_EARLY_ENDOSOME_MEMBRANE	0.111385	0.0392302
MA_MYELOID_DIFFERENTIATION_UP	0.111339	0.0393111
REACTOME_GRB2:SOS_PROVIDES_LINKAGE_TO_MAPK_SIGNALING_FOR_INTEGRINS	0.111299	0.039382
REACTOME_REGULATION_OF_RUNX1_EXPRESSION_AND_ACTIVITY	0.111244	0.0394805
XU_HGF_TARGETS_INDUCED_BY_AKT1_48HR_UP	0.111244	0.0394806
KOBAYASHI_RESPONSE_TO_ROMIDEPSIN	0.111103	0.039733
BIOCARTA_INTRINSIC_PATHWAY	0.111098	0.0397417
PID_MAPK_TRK_PATHWAY	0.111032	0.0398602
KEGG_OLFACTORY_TRANSDUCTION	0.11098	0.0399541
PASQUALUCCI_LYMPHOMA_BY_GC_STAGE_UP	0.11096	0.0399892
REACTOME_SIGNALING_BY_NTRKS	0.110957	0.0399961
REACTOME_G_ALPHA_Z_SIGNALLING_EVENTS	0.110907	0.0400865
SCHAEFFER_PROSTATE_DEVELOPMENT_AND_CANCER_BOX4_DN	0.110903	0.0400931
PID_ANGIOPOIETIN_RECEPTOR_PATHWAY	0.110854	0.0401807
JOHNSTONE_PARVB_TARGETS_1_DN	0.110832	0.0402219
ROVERSI_GLIOMA_COPY_NUMBER_DN	0.110739	0.0403897
REACTOME_DISASSEMBLY_OF_THE_DESTRUCTION_COMPLEX_AND_RECRUITMENT_OF_AXIN_TO_THE_MEMBRANE	0.110712	0.0404393
REACTOME_NEUROFASCIN_INTERACTIONS	0.110679	0.0405001
REACTOME_SIGNAL_TRANSDUCTION_BY_L1	0.110649	0.0405544
ELVIDGE_HYPOXIA_BY_DMOG_UP	0.110569	0.0407005
PID_ALK1_PATHWAY	0.110537	0.0407581
REACTOME_KERATAN_SULFATE_BIOSYNTHESIS	0.11045	0.0409184
MEISSNER_NPC_HCP_WITH_H3K4ME3_AND_H3K27ME3	0.11044	0.0409365
DING_LUNG_CANCER_MUTATED_RECURRENTLY	0.110364	0.0410772
GEORGES_CELL_CYCLE_MIR192_TARGETS	0.110328	0.0411434
BIOCARTA_HCMV_PATHWAY	0.110269	0.0412516
REACTOME_KERATAN_SULFATE_KERATIN_METABOLISM	0.11022	0.0413428
PAPASPYRIDONOS_UNSTABLE_ATEROSCLEROTIC_PLAQUE_DN	0.110122	0.0415255
ONGUSAHA_BRCA1_TARGETS_DN	0.109962	0.0418238
REACTOME_AKT_PHOSPHORYLATES_TARGETS_IN_THE_NUCLEUS	0.109851	0.0420328
RAMPON_ENRICHED_LEARNING_ENVIRONMENT_EARLY_UP	0.109678	0.0423584
JI_CARCINOGENESIS_BY_KRAS_AND_STK11_UP	0.109652	0.0424078
REACTOME_DISEASES_ASSOCIATED_WITH_O_GLYCOSYLATION_OF_PROTEINS	0.109647	0.0424169
REACTOME_PI_3K_CASCADE:FGFR1	0.109616	0.0424757
DONATO_CELL_CYCLE_TRETINOIN	0.109519	0.0426604
REACTOME_SIGNALING_BY_NOTCH1_T_7_9_NOTCH1:M1580_K2555_TRANSLOCATION_MUTANT	0.109517	0.0426648
LY_AGING_OLD_UP	0.109237	0.0432015
BIOCARTA_ACE2_PATHWAY	0.109208	0.0432562
BIOCARTA_CALCINEURIN_PATHWAY	0.109115	0.0434355
WOO_LIVER_CANCER_RECURRENCE_UP	0.109032	0.043596
REACTOME_FOXO_MEDIATED_TRANSCRIPTION_OF_CELL_DEATH_GENES	0.10884	0.0439705
PIEPOLI_LGI1_TARGETS_DN	0.108813	0.0440223
MOHANKUMAR_HOXA1_TARGETS_DN	0.108791	0.0440654
BIOCARTA_FIBRINOLYSIS_PATHWAY	0.108743	0.04416
BAFNA_MUC4_TARGETS_UP	0.108718	0.0442092
KYNG_DNA_DAMAGE_BY_4NQO	0.108596	0.0444491
REACTOME_ABACAVIR_TRANSPORT_AND_METABOLISM	0.108568	0.0445033
HAHTOLA_MYCOSIS_FUNGOIDES_SKIN_UP	0.108477	0.044685
HEIDENBLAD_AMPLIFIED_IN_PANCREATIC_CANCER	0.108294	0.0450484
REACTOME_RUNX1_REGULATES_TRANSCRIPTION_OF_GENES_INVOLVED_IN_INTERLEUKIN_SIGNALING	0.108181	0.0452738
REACTOME_METABOLISM_OF_ANGIOTENSINOGEN_TO_ANGIOTENSINS	0.108178	0.0452802
HERNANDEZ_ABERRANT_MITOSIS_BY_DOCETACEL_4NM_UP	0.108146	0.0453427
BURTON_ADIPOGENESIS_11	0.108111	0.0454139
RAY_TARGETS_OF_P210_BCR_ABL_FUSION_UP	0.108043	0.0455497
REACTOME_SYNDECAN_INTERACTIONS	0.108036	0.0455641
GAUSSMANN_MLL_AF4_FUSION_TARGETS_F_UP	0.108033	0.0455713
CHIANG_LIVER_CANCER_SUBCLASS_INTERFERON_DN	0.107983	0.0456715
PID_CDC42_PATHWAY	0.107953	0.0457313
SMID_BREAST_CANCER_BASAL_DN	0.10791	0.0458187
MCBRYAN_PUBERTAL_TGFB1_TARGETS_UP	0.107877	0.0458863
REACTOME_RECEPTOR_TYPE_TYROSINE_PROTEIN_PHOSPHATASES	0.107841	0.0459583
YAMANAKA_GLIOBLASTOMA_SURVIVAL_UP	0.107835	0.0459695
REACTOME_FRS_MEDIATED_FGFR1_SIGNALING	0.107824	0.0459918
NABA_MATRISOME_ASSOCIATED	0.107645	0.0463571
BIOCARTA_NFAT_PATHWAY	0.107534	0.0465832
ZIRN_TRETINOIN_RESPONSE_UP	0.107516	0.0466215
STARK_HYPPOCAMPUS_22Q11_DELETION_UP	0.107512	0.0466292
TURASHVILI_BREAST_NORMAL_DUCTAL_VS_LOBULAR_DN	0.107423	0.0468117
SATO_SILENCED_BY_METHYLATION_IN_PANCREATIC_CANCER_2	0.10736	0.0469423
REACTOME_CARGO_TRAFFICKING_TO_THE_PERICILIARY_MEMBRANE	0.107284	0.0470991
WU_ALZHEIMER_DISEASE_UP	0.107273	0.0471229
NAKAMURA_TUMOR_ZONE_PERIPHERAL_VS_CENTRAL_DN	0.107169	0.0473377
ITO_PTTG1_TARGETS_UP	0.107164	0.0473486
REACTOME_ADENYLATE_CYCLASE_ACTIVATING_PATHWAY	0.106947	0.0478
ZHAN_V1_LATE_DIFFERENTIATION_GENES_UP	0.106871	0.0479596
RUAN_RESPONSE_TO_TROGLITAZONE_UP	0.106755	0.0482048
REACTOME_SHC_MEDIATED_CASCADE:FGFR4	0.106749	0.0482174
YAO_TEMPORAL_RESPONSE_TO_PROGESTERONE_CLUSTER_2	0.106698	0.048324
REACTOME_NOTCH2_ACTIVATION_AND_TRANSMISSION_OF_SIGNAL_TO_THE_NUCLEUS	0.106696	0.0483291
LEE_LIVER_CANCER_ACOX1_DN	0.106653	0.0484193
DER_IFN_ALPHA_RESPONSE_DN	0.106604	0.0485246
KRASNOSELSKAYA_ILF3_TARGETS_DN	0.10653	0.0486807
BACOLOD_RESISTANCE_TO_ALKYLATING_AGENTS_DN	0.106341	0.0490841
BIOCARTA_MELANOCYTE_PATHWAY	0.106272	0.0492325
REACTOME_STAT5_ACTIVATION	0.106253	0.0492723
REACTOME_PLATELET_HOMEOSTASIS	0.10624	0.0493007
REACTOME_G_PROTEIN_MEDIATED_EVENTS	0.106175	0.0494406
ELVIDGE_HIF1A_TARGETS_DN	0.106113	0.0495742
REACTOME_MUSCARINIC_ACETYLCHOLINE_RECEPTORS	0.106112	0.0495761
FUJIWARA_PARK2_IN_LIVER_CANCER_UP	0.1061	0.0496027
HOFMANN_CELL_LYMPHOMA_UP	0.105923	0.0499874
